# Supplementary material for: Swine Leukocyte Antigen Diversity in Canadian Specific Pathogen-Free Yorkshire and Landrace Pigs
Source: Front Immunol. 2017 Mar 15;8:282. doi: 10.3389/fimmu.2017.00282 (PMC5350106; doi:10.3389/fimmu.2017.00282)
Supplement: Table S1 — The pedigree of Canadian specific pathogen-free (SPF) Yorkshire and Landrace pigs with their respective check numbers assigned by Harbin Veterinary Research Institute. [file Table_1.XLSX]

## Sheet: 2906♀
3037♂×2906♀				SIRE				DAM
			Pig ID	3037				2906
			SLA-1	07:02	15:01			07:02	14:01
			SLA-3	04:02	04:02			04:02	05:02
			SLA-2	02:02	02:02			02:02	10:04
			DRB1	06:01	06:01			06:01	10:01
			DQB1	07:01:01	07:01:01			07:01:01	06:01
			ISAG SLA Haplotype	32.12b	73.12b			32.12b	64.23
			Method	SBT				SBT
OFFSPRING
Pig ID	15-1			15-2				15-3			15-4
SLA-1	15:01	14:01		07:02	07:02			07:02	14:01		07:02	14:01
SLA-3	04:02	05:02		04:02	04:02			04:02	05:02		04:02	05:02
SLA-2	02:02	10:04		02:02	02:02			02:02	10:04		02:02	10:04
DRB1	06:01	10:01		06:01	06:01			06:01	10:01		06:01	10:01
DQB1	07:01:01	06:01		07:01:01	07:01:01			07:01:01	06:01		07:01:01	06:01
Haplotype	73.12b	64.23		32.12b	32.12b			32.12b	64.23		32.12b	64.23
Pig ID	15-6			15-12				90-1			90-2
SLA-1	15:01	07:02		07:02	07:02			07:02	07:02		07:02	14:01
SLA-3	04:02	04:02		04:02	04:02			04:02	04:02		04:02	05:02
SLA-2	02:02	02:02		02:02	02:02			02:02	02:02		02:02	10:04
DRB1	06:01	06:01		06:01	06:01			06:01	06:01		06:01	10:01
DQB1	07:01:01	07:01:01		07:01:01	07:01:01			07:01:01	07:01:01		07:01:01	06:01
Haplotype	73.12b	32.12b		32.12b	32.12b			32.12b	32.12b		32.12b	64.23
Pig ID	90-3			90-4				90-5			90-6
SLA-1	15:01	07:02		15:01	07:02			07:02	07:02		07:02	07:02
SLA-3	04:02	04:02		04:02	04:02			04:02	04:02		04:02	04:02
SLA-2	02:02	02:02		02:02	02:02			02:02	02:02		02:02	02:02
DRB1	06:01	06:01		06:01	06:01			06:01	06:01		06:01	06:01
DQB1	07:01:01	07:01:01		07:01:01	07:01:01			07:01:01	07:01:01		07:01:01	07:01:01
Haplotype	73.12b	32.12b		73.12b	32.12b			32.12b	32.12b		32.12b	32.12b
Pig ID	90-7
SLA-1	15:01	14:01
SLA-3	04:02	05:02
SLA-2	02:02	10:04
DRB1	06:01	10:01
DQB1	07:01:01	06:01
Haplotype	73.12b	64.23

## Sheet: 2922♀
3231♂×2922♀				SIRE				DAM
			Pig ID	3231				2922
			SLA-1	07:02	08:01			15:01,09:01	14:01
			SLA-3	04:02	07:01:01			07:01:02	05:02
			SLA-2	02:02	05:02			05:03	10:04
			DRB1	06:01	08:01			10:01	10:01
			DQB1	07:01:01	02:03			06:01	06:01
			ISAG SLA Haplotype	32.12b	7.8b			28.23	64.23
			Method	SBT				SBT
OFFSPRING
Pig ID	7-1			7-2				7-3			7-4
SLA-1	08:01	15:01,09:01		07:02	14:01			07:02	14:01		07:02	15:01,09:01
SLA-3	07:01:01	07:01:02		04:02	05:02			04:02	05:02		04:02	07:01:02
SLA-2	05:02	05:03		02:02	10:04			02:02	10:04		02:02	05:03
DRB1	08:01	10:01		06:01	10:01			06:01	10:01		06:01	10:01
DQB1	02:03	06:01		07:01:01	06:01			07:01:01	06:01		07:01:01	06:01
Haplotype	7.8b	28.23		32.12b	64.23			32.12b	64.23		32.12b	28.23
Pig ID	7-5			7-6				7-7			7-8
SLA-1	08:01	14:01		08:01	14:01			08:01	15:01,09:01		08:01	15:01,09:01
SLA-3	07:01:01	05:02		07:01:01	05:02			07:01:01	07:01:02		07:01:01	07:01:02
SLA-2	05:02	10:04		05:02	10:04			05:02	05:03		05:02	05:03
DRB1	08:01	10:01		08:01	10:01			08:01	10:01		08:01	10:01
DQB1	02:03	06:01		02:03	06:01			02:03	06:01		02:03	06:01
Haplotype	7.8b	64.23		7.8b	64.23			7.8b	28.23		7.8b	28.23

## Sheet: 2959♀
3241♂×2959♀				SIRE				DAM						3231♂×2959♀				SIRE				DAM
			Pig ID	3241				2959									Pig ID	3231				2959
			SLA-1	07:02	15:01,09:01			08:11	14:01								SLA-1	07:02	08:01			08:11	14:01
			SLA-3	04:02	07:01:02			05:02	05:02								SLA-3	04:02	07:01:01			05:02	05:02
			SLA-2	02:02	05:03			10:06	10:04								SLA-2	02:02	05:02			10:06	10:04
			DRB1	06:01	10:01			10:01	10:01								DRB1	06:01	08:01			10:01	10:01
			DQB1	07:01:01	06:01			06:01	06:01								DQB1	07:01:01	02:03			06:01	06:01
			ISAG SLA Haplotype	32.12b	28.23			26b.23	64.23								ISAG SLA Haplotype	32.12b	7.8b			26b.23	64.23
			Method	SBT				SBT									Method	SBT				SBT
OFFSPRING														OFFSPRING
Pig ID	16-1			16-2				16-3			16-4			Pig ID	81-1			81-2				81-3			81-4
SLA-1	15:01,09:01	08:11		15:01,09:01	08:11			07:02	14:01		07:02	14:01		SLA-1	07:02	14:01		08:01	14:01			07:02	14:01		07:02	08:11
SLA-3	07:01:02	05:02		07:01:02	05:02			04:02	05:02		04:02	05:02		SLA-3	04:02	05:02		07:01:01	05:02			04:02	05:02		04:02	05:02
SLA-2	05:03	10:06		05:03	10:06			02:02	10:04		02:02	10:04		SLA-2	02:02	10:04		05:02	10:04			02:02	10:04		02:02	10:06
DRB1	10:01	10:01		10:01	10:01			06:01	10:01		06:01	10:01		DRB1	06:01	10:01		08:01	10:01			06:01	10:01		06:01	10:01
DQB1	06:01	06:01		06:01	06:01			07:01:01	06:01		07:01:01	06:01		DQB1	07:01:01	06:01		02:03	06:01			07:01:01	06:01		07:01:01	06:01
Haplotype	28.23	26b.23		28.23	26b.23			32.12b	64.23		32.12b	64.23		Haplotype	32.12b	64.23		7.8b	64.23			32.12b	64.23		32.12b	26b.23
Pig ID	16-5			16-6				16-8			16-10			Pig ID	81-5			81-6				81-7			81-8
SLA-1	15:01,09:01	08:11		15:01,09:01	14:01			07:02	08:11		15:01,09:01	08:11		SLA-1	07:02	08:11		08:01	08:11			07:02	08:11		08:01	14:01
SLA-3	07:01:02	05:02		07:01:02	05:02			04:02	05:02		07:01:02	05:02		SLA-3	04:02	05:02		07:01:01	05:02			04:02	05:02		07:01:01	05:02
SLA-2	05:03	10:06		05:03	10:04			02:02	10:06		05:03	10:06		SLA-2	02:02	10:06		05:02	10:06			02:02	10:06		05:02	10:04
DRB1	10:01	10:01		10:01	10:01			06:01	10:01		10:01	10:01		DRB1	06:01	10:01		08:01	10:01			06:01	10:01		08:01	10:01
DQB1	06:01	06:01		06:01	06:01			07:01:01	06:01		06:01	06:01		DQB1	07:01:01	06:01		02:03	06:01			07:01:01	06:01		02:03	06:01
Haplotype	28.23	26b.23		28.23	64.23			32.12b	26b.23		28.23	26b.23		Haplotype	32.12b	26b.23		7.8b	26b.23			32.12b	26b.23		7.8b	64.23
Pig ID	16-14													Pig ID	81-9			81-11
SLA-1	07:02	08:11												SLA-1	08:01	08:11		07:02	14:01
SLA-3	04:02	05:02												SLA-3	07:01:01	05:02		04:02	05:02
SLA-2	02:02	10:06												SLA-2	05:02	10:06		02:02	10:04
DRB1	06:01	10:01												DRB1	08:01	10:01		06:01	10:01
DQB1	07:01:01	06:01												DQB1	02:03	06:01		07:01:01	06:01
Haplotype	32.12b	26b.23												Haplotype	7.8b	26b.23		32.12b	64.23

## Sheet: 2995♀
5076♂×2995♀				SIRE				DAM
			Pig ID	5076				2995
			SLA-1	12:01,13:01	04:01:01			14:01	14:01
			SLA-3	05:02	04:01			04:04	05:02
			SLA-2	10:01	04:01			06:02:01	10:04
			DRB1	10:01	02:01:01			06:02	10:01
			DQB1	06:01	04:01:01			07:01:01	06:01
			ISAG SLA Haplotype	35.23	4a.4a			62.12a	64.23
			Method	SBT				SBT
OFFSPRING
Pig ID	68-1
SLA-1	12:01,13:01	14:01
SLA-3	05:02	05:02
SLA-2	10:01	10:04
DRB1	10:01	10:01
DQB1	06:01	06:01
Haplotype	35.23	64.23

## Sheet: 3093♀
3242♂×3093♀				SIRE				DAM
			Pig ID	3242				3093
			SLA-1	07:02	04:01:01			15:01	08:01
			SLA-3	04:02	04:01			04:02	07:01:01
			SLA-2	02:02	04:02:01			02:02	05:02
			DRB1	06:01	05:01			06:01	10:01
			DQB1	07:01:01	02:01			07:01:01	06:01
			ISAG SLA Haplotype	32.12b	4b.5			73.12b	7.23
			Method	SBT				SBT
OFFSPRING
Pig ID	39-1			39-2				39-3			39-4
SLA-1	07:02	08:01		04:01:01	15:01			07:02	15:01		04:01:01	15:01
SLA-3	04:02	07:01:01		04:01	04:02			04:02	04:02		04:01	04:02
SLA-2	02:02	05:02		04:02:01	02:02			02:02	02:02		04:02:01	02:02
DRB1	06:01	10:01		05:01	06:01			06:01	06:01		05:01	06:01
DQB1	07:01:01	06:01		02:01	07:01:01			07:01:01	07:01:01		02:01	07:01:01
Haplotype	32.12b	7.23		4b.5	73.12b			32.12b	73.12b		4b.5	73.12b
Pig ID	39-5			39-6				39-7			39-8
SLA-1	04:01:01	15:01		07:02	15:01			04:01:01	15:01		04:01:01	08:01
SLA-3	04:01	04:02		04:02	04:02			04:01	04:02		04:01	07:01:01
SLA-2	04:02:01	02:02		02:02	02:02			04:02:01	02:02		04:02:01	05:02
DRB1	05:01	06:01		06:01	06:01			05:01	06:01		05:01	10:01
DQB1	02:01	07:01:01		07:01:01	07:01:01			02:01	07:01:01		02:01	06:01
Haplotype	4b.5	73.12b		32.12b	73.12b			4b.5	73.12b		4b.5	7.23
Pig ID	39-9			39-10				39-12			39-13
SLA-1	07:02	08:01		04:01:01	15:01			07:02	15:01		07:02	15:01
SLA-3	04:02	07:01:01		04:01	04:02			04:02	04:02		04:02	04:02
SLA-2	02:02	05:02		04:02:01	02:02			02:02	02:02		02:02	02:02
DRB1	06:01	10:01		05:01	06:01			06:01	06:01		06:01	06:01
DQB1	07:01:01	06:01		02:01	07:01:01			07:01:01	07:01:01		07:01:01	07:01:01
Haplotype	32.12b	7.23		4b.5	73.12b			32.12b	73.12b		32.12b	73.12b
Pig ID	39-14
SLA-1	07:02	08:01
SLA-3	04:02	07:01:01
SLA-2	02:02	05:02
DRB1	06:01	10:01
DQB1	07:01:01	06:01
Haplotype	32.12b	7.23

## Sheet: 3111♀
3242♂×3111♀				SIRE				DAM
			Pig ID	3242				3111
			SLA-1	07:02	04:01:01			15:01	15:01,09:01
			SLA-3	04:02	04:01			04:02	07:01:02
			SLA-2	02:02	04:02:01			02:02	05:03
			DRB1	06:01	05:01			06:01	10:01
			DQB1	07:01:01	02:01			07:01:01	06:01
			ISAG SLA Haplotype	32.12b	4b.5			73.12b	28.23
			Method	SBT				SBT
OFFSPRING
Pig ID	38-1			38-2				38-3			38-4
SLA-1	04:01:01	15:01,09:01		04:01:01	15:01			04:01:01	15:01,09:01		04:01:01	15:01,09:01
SLA-3	04:01	07:01:02		04:01	04:02			04:01	07:01:02		04:01	07:01:02
SLA-2	04:02:01	05:03		04:02:01	02:02			04:02:01	05:03		04:02:01	05:03
DRB1	05:01	10:01		05:01	06:01			05:01	10:01		05:01	10:01
DQB1	02:01	06:01		02:01	07:01:01			02:01	06:01		02:01	06:01
Haplotype	4b.5	28.23		4b.5	73.12b			4b.5	28.23		4b.5	28.23
Pig ID	38-5			38-6				38-8			38-10
SLA-1	04:01:01	15:01,09:01		04:01:01	15:01,09:01			07:02	15:01,09:01		04:01:01	15:01,09:01
SLA-3	04:01	07:01:02		04:01	07:01:02			04:02	07:01:02		04:01	07:01:02
SLA-2	04:02:01	05:03		04:02:01	05:03			02:02	05:03		04:02:01	05:03
DRB1	05:01	10:01		05:01	10:01			06:01	10:01		05:01	10:01
DQB1	02:01	06:01		02:01	06:01			07:01:01	06:01		02:01	06:01
Haplotype	4b.5	28.23		4b.5	28.23			32.12b	28.23		4b.5	28.23
Pig ID	38-12			38-14				38-16			38-18
SLA-1	07:02	15:01,09:01		04:01:01	15:01			07:02	15:01		04:01:01	15:01
SLA-3	04:02	07:01:02		04:01	04:02			04:02	04:02		04:01	04:02
SLA-2	02:02	05:03		04:02:01	02:02			02:02	02:02		04:02:01	02:02
DRB1	06:01	10:01		05:01	06:01			06:01	06:01		05:01	06:01
DQB1	07:01:01	06:01		02:01	07:01:01			07:01:01	07:01:01		02:01	07:01:01
Haplotype	32.12b	28.23		4b.5	73.12b			32.12b	73.12b		4b.5	73.12b

## Sheet: 3112♀
3241♂×3112♀				SIRE				DAM
			Pig ID	3241				3112
			SLA-1	07:02	15:01,09:01			15:01	15:01,09:01
			SLA-3	04:02	07:01:02			04:02	07:01:02
			SLA-2	02:02	05:03			02:02	05:03
			DRB1	06:01	10:01			06:01	10:01
			DQB1	07:01:01	06:01			07:01:01	06:01
			ISAG SLA Haplotype	32.12b	28.23			73.12b	28.23
			Method	SBT				SBT
OFFSPRING
Pig ID	31-1			31-2				31-3			31-4
SLA-1	07:02	15:01,09:01		15:01,09:01	15:01,09:01			15:01,09:01	15:01,09:01		15:01,09:01	15:01
SLA-3	04:02	07:01:02		07:01:02	07:01:02			07:01:02	07:01:02		07:01:02	04:02
SLA-2	02:02	05:03		05:03	05:03			05:03	05:03		05:03	02:02
DRB1	06:01	10:01		10:01	10:01			10:01	10:01		10:01	06:01
DQB1	07:01:01	06:01		06:01	06:01			06:01	06:01		06:01	07:01:01
Haplotype	32.12b	28.23		28.23	28.23			28.23	28.23		28.23	73.12b
Pig ID	31-5			31-6				31-7			31-8
SLA-1	15:01,09:01	15:01		07:02	15:01			15:01,09:01	15:01,09:01		15:01,09:01	15:01
SLA-3	07:01:02	04:02		04:02	04:02			07:01:02	07:01:02		07:01:02	04:02
SLA-2	05:03	02:02		02:02	02:02			05:03	05:03		05:03	02:02
DRB1	10:01	06:01		06:01	06:01			10:01	10:01		10:01	06:01
DQB1	06:01	07:01:01		07:01:01	07:01:01			06:01	06:01		06:01	07:01:01
Haplotype	28.23	73.12b		32.12b	73.12b			28.23	28.23		28.23	73.12b
Pig ID	31-10			31-12				31-14			31-16
SLA-1	07:02	15:01		15:01,09:01	15:01			15:01,09:01	15:01		15:01,09:01	15:01
SLA-3	04:02	04:02		07:01:02	04:02			04:02	04:02		07:01:02	04:02
SLA-2	02:02	02:02		05:03	02:02			02:02	02:02		05:03	02:02
DRB1	06:01	06:01		10:01	06:01			06:01	06:01		10:01	06:01
DQB1	07:01:01	07:01:01		06:01	07:01:01			07:01:01	07:01:01		06:01	07:01:01
Haplotype	32.12b	73.12b		28.23	73.12b			NA.12b	73.12b		28.23	73.12b
								Crossover
Pig ID	31-18
SLA-1	07:02	15:01
SLA-3	04:02	04:02
SLA-2	02:02	02:02
DRB1	06:01	06:01
DQB1	07:01:01	07:01:01
Haplotype	32.12b	73.12b

## Sheet: 3141♀
3231♂×3141♀				SIRE				DAM
			Pig ID	3231				3141
			SLA-1	07:02	08:01			14:01	14:01
			SLA-3	04:02	07:01:01			04:04	04:04
			SLA-2	02:02	05:02			06:02:01	06:02:01
			DRB1	06:01	08:01			06:02	06:02
			DQB1	07:01:01	02:03			07:01:01	07:01:01
			ISAG SLA Haplotype	32.12b	7.8b			62.12a	62.12a
			Method	SBT				SBT
OFFSPRING
Pig ID	52-1			52-2				52-3			52-4
SLA-1	07:02	14:01		07:02	14:01			07:02	14:01		08:01	14:01
SLA-3	04:02	04:04		04:02	04:04			04:02	04:04		07:01:01	04:04
SLA-2	02:02	06:02:01		02:02	06:02:01			02:02	06:02:01		05:02	06:02:01
DRB1	06:01	06:02		06:01	06:02			06:01	06:02		08:01	06:02
DQB1	07:01:01	07:01:01		07:01:01	07:01:01			07:01:01	07:01:01		02:03	07:01:01
Haplotype	32.12b	62.12a		32.12b	62.12a			32.12b	62.12a		7.8b	62.12a
Pig ID	52-5			52-6				52-8
SLA-1	08:01	14:01		07:02	14:01			07:02	14:01
SLA-3	07:01:01	04:04		04:02	04:04			04:02	04:04
SLA-2	05:02	06:02:01		02:02	06:02:01			02:02	06:02:01
DRB1	08:01	06:02		06:01	06:02			06:01	06:02
DQB1	02:03	07:01:01		07:01:01	07:01:01			07:01:01	07:01:01
Haplotype	7.8b	62.12a		32.12b	62.12a			32.12b	62.12a

## Sheet: 3216♀
3100♂×3216♀				SIRE				DAM
			Pig ID	3100				3216
			SLA-1	08:05	08:01			14:01	12:01,13:01
			SLA-3	06:01	07:01:01			04:04	05:02
			SLA-2	05:04	05:02			06:02:01	10:01
			DRB1	06:01	10:01			06:02	10:01
			DQB1	07:01:01	06:01			07:01:01	06:01
			ISAG SLA Haplotype	6.12b	7.23			62.12a	35.23
			Method	SBT				SBT
OFFSPRING
Pig ID	57-1			57-2				57-3			57-4
SLA-1	08:05	12:01,13:01		08:01	14:01			08:01	14:01		08:01	14:01
SLA-3	06:01	05:02		07:01:01	04:04			07:01:01	04:04		07:01:01	04:04
SLA-2	05:04	10:01		05:02	06:02:01			05:02	06:02:01		05:02	06:02:01
DRB1	06:01	10:01		10:01	06:02			10:01	06:02		10:01	06:02
DQB1	07:01:01	06:01		06:01	07:01:01			06:01	07:01:01		06:01	07:01:01
Haplotype	6.12b	35.23		7.23	62.12a			7.23	62.12a		7.23	62.12a
Pig ID	57-5			57-6				57-7			57-8
SLA-1	08:05	14:01		08:01	14:01			08:01	12:01,13:01		08:05	12:01,13:01
SLA-3	06:01	04:04		07:01:01	04:04			07:01:01	05:02		06:01	05:02
SLA-2	05:04	06:02:01		05:02	06:02:01			05:02	10:01		05:04	10:01
DRB1	06:01	06:02		10:01	06:02			10:01	10:01		06:01	10:01
DQB1	07:01:01	07:01:01		06:01	07:01:01			06:01	06:01		07:01:01	06:01
Haplotype	6.12b	62.12a		7.23	62.12a			7.23	35.23		6.12b	35.23
Pig ID	57-9			57-10				57-12			57-14
SLA-1	08:05	12:01,13:01		08:05	14:01			08:01	14:01		08:05	12:01,13:01
SLA-3	06:01	05:02		06:01	04:04			07:01:01	04:04		06:01	05:02
SLA-2	05:04	10:01		05:04	06:02:01			05:02	06:02:01		05:04	10:01
DRB1	06:01	10:01		06:01	06:02			10:01	06:02		06:01	10:01
DQB1	07:01:01	06:01		07:01:01	07:01:01			06:01	07:01:01		07:01:01	06:01
Haplotype	6.12b	35.23		6.12b	62.12a			7.23	62.12a		6.12b	35.23

## Sheet: 3219♀
3065♂×3219♀				SIRE				DAM
			Pig ID	3065				3219
			SLA-1	14:01	14:01			14:01	15:01,09:01
			SLA-3	04:04	05:02			05:02	07:01:02
			SLA-2	06:02:01	10:04			10:04	05:03
			DRB1	06:02	10:01			10:01	08:01
			DQB1	07:01:01	06:01			06:01	02:03
			ISAG SLA Haplotype	62.12a	64.23			64.23	28.8b
			Method	SBT				SBT
OFFSPRING
Pig ID	40-1			40-2				40-3			40-4
SLA-1	14:01	15:01,09:01		14:01	14:01			14:01	15:01,09:01		14:01	14:01
SLA-3	04:04	07:01:02		05:02	05:02			04:04	07:01:02		05:02	05:02
SLA-2	06:02:01	05:03		10:04	10:04			06:02:01	05:03		10:04	10:04
DRB1	06:02	08:01		10:01	10:01			06:02	08:01		10:01	10:01
DQB1	07:01:01	02:03		06:01	06:01			07:01:01	02:03		06:01	06:01
Haplotype	62.12a	28.8b		64.23	64.23			62.12a	28.8b		64.23	64.23
Pig ID	40-5			40-6				40-8			40-10
SLA-1	14:01	14:01		14:01	14:01			14:01	15:01,09:01		14:01	15:01,09:01
SLA-3	05:02	05:02		04:04	05:02			04:04	07:01:02		05:02	07:01:02
SLA-2	10:04	10:04		06:02:01	10:04			06:02:01	05:03		10:04	05:03
DRB1	10:01	10:01		06:02	08:01			06:02	08:01		10:01	08:01
DQB1	06:01	06:01		07:01:01	02:03			07:01:01	02:03		06:01	02:03
Haplotype	64.23	64.23		62.12a	64.8b			62.12a	28.8b		64.23	28.8b
				Crossover
Pig ID	40-12			40-14				40-16
SLA-1	14:01	15:01,09:01		14:01	14:01			14:01	14:01
SLA-3	04:04	07:01:02		04:04	05:02			05:02	05:02
SLA-2	06:02:01	05:03		06:02:01	10:04			10:04	10:04
DRB1	06:02	08:01		06:02	10:01			10:01	10:01
DQB1	07:01:01	02:03		07:01:01	06:01			06:01	06:01
Haplotype	62.12a	28.8b		62.12a	64.23			64.23	64.23

[truncated: 17 more sheets: 3220♀, 3222♀, 3253♀, 3255♀, 3257♀, 3313♀, 4975♀, 5045♀, 5187♀, 5208♀, 5227♀, 5238♀, 5247♀, 5341♀, 5343♀, 5344♀, 5346♀]
