# Supplementary material for: Swine Leukocyte Antigen Diversity in Canadian Specific Pathogen-Free Yorkshire and Landrace Pigs
Source: Front Immunol. 2017 Mar 15;8:282. doi: 10.3389/fimmu.2017.00282 (PMC5350106; doi:10.3389/fimmu.2017.00282)
Supplement: Data Sheet 1 — The alignments of the nucleotide sequences including the complete coding sequences of 61 alleles identified in Canadian specific pathogen-free Yorkshire and Landrace pigs at five swine leukocyte antigen (SLA) loci. [file Data_Sheet_1.ZIP]

Archive with 1 entries (1 files):
- Supplementary Alignmentfiles.fas
