# Supplementary material for: Swine Leukocyte Antigen Diversity in Canadian Specific Pathogen-Free Yorkshire and Landrace Pigs
Source: Front Immunol. 2017 Mar 15;8:282. doi: 10.3389/fimmu.2017.00282 (PMC5350106; doi:10.3389/fimmu.2017.00282)
Supplement: Data Sheet 1 — The alignments of the nucleotide sequences including the complete coding sequences of 61 alleles identified in Canadian specific pathogen-free Yorkshire and Landrace pigs at five swine leukocyte antigen (SLA) loci. [file Data_Sheet_1.ZIP › Supplementary Alignmentfiles.fas]

>SLA-1*01:01
CTCAGCTTCTCCCCAGACCCCGAGGCTGAGGATCATGGGGCCTGGAGCCCTCTTCCTGCTGCTGTCGGGGACCCTGGCCCTGACCGGGACCCAGGCGGGTCCCCACTCCCTGAGCTATTTCTACACCGCCGTGTCCCGGCCCGACCGCGGGGACTCCCGCTTCATCGCCGTCGGCTACGTGGACGACACGCAGTTCGTGCGGTTCGACAGCGACGCCCCCAATCCGCGGATGGAGCCGCGGGCGCCGTGGATACAGCAGGAGGGGCAGGACTATTGGGATCGGGAGACGCGGAAACAAAGGGACACCTCACAGACTTACCGAGTGGGCCTGAAGAACCTGCGCGGCTACTACAACCAGAGCGAGGCCGGGTCTCACACCTACCAGAGCATGTACGGCTGCTACTTGGGACCAGACGGGCTCCTCCTCCGCGGGTACAGACAGTACGCCTACGACGGCGCCGATTACATCGCCCTGAACGAGGACCTGCGCTCCTGGACCGCGGCGGACACGGCGGCTCAGATCACCAAGCGCAAGTGGGAGACGGCCAATGTGGCGGAGCGTAGGAGGAGCTACCTGCAGGGACTGTGTGTGGAGTCGCTCCGCGAATACCTGGAGATGGGGAAGGACACGCTGCAGCGCGCAGAGCCTCCAAAGACACATGTGACCCGCCACCCCAGCTCTGACCTGGGGGTCACCTTGAGGTGCTGGGCCCTGGGCTTCTACCCTAAGGAGATCTCCCTGACCTGGCAGCGGGAGGGCCAGGACCAGAGCCAGGACATGGAGCTGGTGGAGACCAGGCCCTCAGGGGATGGGACCTTCCAGAAGTGGGCGGCCCTGGTGGTGCCTCCTGGAGAGGAGCAGAGCTACACCTGCCATGTGCAGCACGAGGGCCTGCAGGAGCCCCTCACCCTGAGATGGGACCCTCCTCAGCCCCCCGTCCCCATCGTGGGCATCATTGTTGGCCTGGTTCTCGTCCTGGTCGCTGGAGCCATGGTGGCTGGAGTTGTGATCTGGAGGAAGAAGCGCTCAGGTGAAAAAGGAGGGAGCTACACTCAGGCTGCAGGCAGTGACAGTGACCAGGGCTCCGATGTGTCCCTTACCAAGGGTCCTAGAGTGTGAGACAACTGCCTTGTGGGGACTGAGGGACACAAGATTTGTTCACATCCCACTTTGTGACTTCAGATCCCCTGACTCCTGTTTCTGAAGCTGCCTCTGAAAGGGTCTGTGTTCCTATGAGCATCCTGAGAGGAGGTGGGGACCCTGGCCCAGCCCTGCCCCCACGTCCCCTCCTCACCCTGACCTGTGTTCTCTTCCCTGATCCTCTTTCCAGTTCTTGCAAGTGGGAGCTGGGCTGGGGGGGAGGCCACTGGACACCATCTCCATCCTTATCTTAACTTGACTGCCCTGAGTAATGACTTCCTGTTGAATTTGCTTTTTCTAATTGGTGCCATGAGGAGTTGAGGGGATAATAAATGAGAGATTTCCTTAGTTTGAAAGAGGAAATAAATGGAAGGATTGAGAACCTTCCAGAATCC
>SLA-1*04:01:01
CTCAGCTTCTCCCCAGACCCCGAGGCTGAGGATCATGGGGCCTGGAGCCCTCTTCCTGCTGCTGTCGGGGACCCTGGCCCTGACCGGGACCCAGGCGGGTCCCCACTCCCTGAGCTATTTCTACACCGCCGTGTCCCGGCCCGACCGCGGGGACTCTCGCTTCATCGCCGTCGGCTACGTGGACGACACGCAGTTCGTGCGGTTCGACAACTACGCCCCGAATCCGCGGATGGAGCCTCGGGTGCCGTGGATACAGCAGGAGGGGCAGGAGTATTGGGATCGGGAGACGCGGAATGTCAAGGAAACCGCACAGACTTACGGAGTGGGCCTGAACACCCTGCGCGGCTACTACAACCAGAGCGAGGCCGGGTCTCACACCCTCCAGAGCATGTACGGCTGCTACTTGGGACCAGACGGGCTCCTCCTCCACGGGTACAGACAGGACGCCTACGACGGCGCCGATTACATCGCCCTGAACGAGGACCTGCGCTCCTGGACCGCGGCGGACATGGCGGCTCAGATCACCAAGCGCAAGTGGGAGGCGGCCGATGAGGCGGAGCGTAGGAGGAGCTACCTGCAGGGACTGTGTGTGGAGTCGCTCCGCAGATACCTGGAGATGGGGAAGGACACGCTGCAGCGCGCAGAGCCTCCAAAGACACATGTGACCCGCCACCCCAGCTCTGACCTCGGGGTCACCTTGAGGTGCTGGGCCCTGGGCTTCTACCCTAAGGAGATCTCCCTGACCTGGCAGCGGGAGGGCCAGGACCAGAGCCAGGACATGGAGCTGGTGGAGACCAGGCCCTCAGGGGATGGGACCTTCCAGAAGTGGGCGGCCCTGGTGGTGCCTCCTGGAGAGGAGCAGAGCTACACCTGCCATGTGCAGCACGAGGGCCTGCAGGAGCCCCTCACCCTGAGATGGGACCCTGCTCAGCCCCCCGTCCCCATCGTGGGCATCATTGTTGGCCTGGTTCTGGTCCTGGTCGCTGGAGCCATGGTGGCTGGAGTTGTGATCTGGAGGAAGACGCGCTCAGGTGAAAAAGGAGGGAGCTACACTCAGGCTGCAGGCAGTGACAGTGACCAGGGCTCCGATGTGTCCCTTACCAAGGATCCTAGAGTGTGAGACAGCTGCCTTGTGGGAACTGAGGGACACAAGATTTGTTCACGTCCCACTTTGTGAATCCAGATCCCCTGACTCCTGTTTCTGCAGCTGCCTCTGAAAGGGTCTGTGTTCCTATGAGCATCCTGAGAGGAGGTGGGGACCCTGGCCCCCACGTCCCCTCCTCACCCTGACCTGTGTTCTCTTCCATGATCCTCTTTCCAGTTCTTGCAAGTGGGAGCCGGGCGGGGGGAGGGGGGGCACTGGACCATCTCCATCCTTACTTAACTTGACTGCCCTGAGTAATGACTTCCTGTTGAAATTGCTTTTTCTAATTGGTGCCATGAGGAGTTGAGGGGATAATAAATGAGAGATTTCCTATGTTTGAAAGAGGAAATAAATGGAAGGATTGAGAACCTTCCAGAATCC
>SLA-1*07:02
CTCAGCTTCTCCCCAGACCCCGAGGCTGAGGATCATGGGGCCTGGAGCCCTCTTCCTGCTGCTGTCGGGGACCCTGGCCCTGACCGGGACCCAGGCGGGTCCCCACTCCCTGAGCTATTTCTACACCGCCGTGTCCCGGCCCGACCGCGGGGACTCCCGCTTCATCGCCGTCGGCTACGTGGACGACACGCAGTTCGTGCGGTTCGACAGCGACGCCCCGAATCCGAGGGAGGAGCCGCGGGCGCCGTGGATACAGCAGGAGGGGCAGGAGTATTGGGATAGGAACACGCAGATTTACAAGGAAACCGCACAGACTTACCGAGTGAACCTGAACACCCTGCGCGGCTACTACAACCAGAGCGAGGCCGGGTCTCACACCATCCAGATCATGTACGGCTGCGACGTGGGACCAGACGGGCTCCTCCTCCGCGGGTACAGACAGGACGCCTACGACGGCGCCGATTACATCGCCCTGAACGAGGACCTGCGCTCCTGGACCGCGGCGGACATGGCGGCTCAGATCACCAAGCGCAAGTGGGAGGCGGCCGATGTGGCGGAGCAATTGAGGAGCTACCTGCAGGGCCGGTGTGTGGAGGGGCTCCGCAGATACCTGGAGATGGGGAAGGACACGCTGCAGCGCGCAGAGCCTCCAAAGACACATGTGACCCGCCACCCCAGCTCTGACCTGGGGGTCACCTTGAGGTGCTGGGCCCTGGGCTTCTACCCTAAGGAGATCTCCCTGACCTGGCAGCGGGAGGGCCAGGACCAGAGCCAGGACATGGAGCTGGTGGAGACCAGGCCCTCAGGGGATGGGACCTTCCAGAAGTGGGCGGCCCTGGTGGTGCCTCCTGGAGAGGAGCAGAGCTACACCTGCCATGTGCAGCACGAGGGCCTGCAGGAGCCCCTCACCCTGAGATGGGACCCTCCTCAGCCCCCCGTCCCCATCGTGGGCATCATTGTTGGCCTGGTTCTCGTCCTGGTCGCTGGAGCCGTGGTGGCTGGAGTTGTGATCTGGAGGAAGACACGCTCAGGTGAAAAAGGAGGGAGCTACACTCAGGCTGCAGGCAGTGACAGTGACCAGGGCTCTGATGTGTCCCTTACCAAGGGTCCTAGAGTGTGAGACAACTGCCTTGTGGGGACTGAGGGACACAAGATTTGTTCACATCCCACTTTGTGACTTCAGATCCCCTGACTCCTATTTCTGCAGCTGCCTCTGAAAGTGTCTGTGTTCCTATGAGCATCCTGAGAGGAGGTGGGGACCCTGGCCCAGCCCTGCCCCCCACGTCCCCTCCTCACCCTGACCTGTGTTCTCTTCCCTGATCCTCTTTCCAGTTCTTGCAAGTGGGAGCTGGGCTGGGGGGGGGGGGCACTGGACACCATCTCCATCCTTATCTTAACTTGACTGCCCTGAGTAATGACTTCCTGTTGAATTTGCTTTTTCTAATTGGTGCCATGAGGAGTTGAGGGGATAATAAATGAGAGATTTCCTTAGTTTGAAAGAGGAAATAAATGGAAGGATTGAGAACCTTCCAGAATCC
>SLA-1*07:03
CTCAGCTTCTCCCCAGACCCCGAGGCTGAGGATCATGGGGCCCCGAGGCCTCTTCCTGCTGCTCTCGGGGACCCTGGCCCTGACCGGGACCCAGGCGGGTCCCCACTCCCTGAGCTATTTCTACACCGCCGTGTCCCGGCCCGACCGCGGGGACTCCCGCTTCATCGCCGTCGGCTACGTGGACGACACGCAGTTCGTGCGGTTCGACAGCGACGCCCCGAATCCGAGGGAGGAGCCGCGGGCGCCGTGGATACAGCAGGAGGGGCAGGAGTATTGGGATAGGAACACGCAGATTTACAAGGAAACCGCACAGACTTACCGAGTGAGCCTGAACAACCTGCGCGGCTACTACAACCAGAGCGAGGCCGGGTCTCACACCCTCCAGAGCATGTACGGCTGCTACTTGGGACCAGACGGGCTCCTCCTCCGCGGGTACAGACAGTACGCCTACGACAGCGCCGATTACATCGCCCTGAACGAGGACCTGCGCTCCTGGACCGCGGCGGACACGGCGGCTCAGATCACCAAGCGCAAGTGGGAGGCGGCCAATGTGGCGGAGCGTAGGAGGAGCTACCTGCAGGGACTGTGTGTGGAGTCGCTCCGCAGATACCTGGAGATGGGGAAGGACACGCTGCAGCGCGCAGAGCCTCCAAAGACACATGTGACCCGCCACCCCAGCTCTGACCTGGGGGTCACCTTGAGGTGCTGGGCCCTGGGCTTCTACCCTAAGGAGATCTCACTGACCTGGCAGCGCGAGGGCCAGGACCAGAGCCAGGACATGGAGCTGGTGGAGACCAGGCCCTCAGGGGATGGGACCTTCCAGAAGTGGGCGGCCCTGGTGGTGCCTCCTGGAGAGGAGCAGAGCTACACCTGCCATGTGCAGCACGAGGGCCTGCAGGAGCCCCTCACCCTGAGATGGGACCCTCCTCAGACCCCCGTCCCCATCGTGGGCATCATTGTTGGCCTGGTTCTCGTCCTGGTCGCTGGAGCCGTGGTGGCTGGAGTTGTGATCTGGAGGAAGAAGCGCTCAGGTGAAAAAGGAGGGAGCTACACTCAGGCTGCAGGCAGTGACAGTGACCAGGGCTCCGATGTGTCCCTTACCAAGGGTCCTAGAGTGTGAGACAACTGCCTTGTGGGGACTGAGGGACACAAGATTTGTTCACATCCCACTTTGTGACTTCAGATCCCCTGACTCCTGTTTCTGCAGCTGCCTCTGAAAGTGTCTGTGTTCCTATGAGCATCCTGAGAGGAGGTGGGGACCCTGGCCCCCACGTCCCCTCCTCACCCTGACCTGTGTTCTCTTCCCTGATCCTCTTTCCAGTTCTTGCAAGTGGGAGCTGGGCTGGGGGGGGGGCCACTGGACACCATCTCCATCCTTATCTTAACTTGACTGCCCTGAGTAATGACTTCCTGTTGAATTTGCTTTTTCTAATTGGTGCCATGAGGAGTTGAGGGGATAATAAATGAGAGATTTCCTAAGTTTGAAAGAGGAAATAAATGGAAGGATTGAGAACCTTCCAGAATCC
>SLA-1*07:04
CTCAGCTTCTCCCCAGACCCCGAGGCTGAGGATCATGGGGCCCCGAGGCCTCTTCCTGCTGCTCTCGGGGACCCTGACCCTGACCGGGACCCAGGCGGGTCCCCACTCCCTGAGCTATTTCTACACCGCCGTGTCCCGGCCCGACCGCGGGGACTCCCGCTTCATCGCCGTCGGCTACGTGGACGACACGCAGTTCGTGCGGTTCGACAGCGACGCCCCGAATCCGAGGGAGGAGCCGCGGGCGCCGTGGATACAGCAGGAGGGGCAGGAGTATTGGGATCGGGAGACACAGATCAGCAAGGACAACGCACAGACTTACCGAGTGAACCTGAACAACCTGCGCGGCTACTACAACCAGAGCGAGGCCGGGTCTCACACCTTCCAGAACATGTACGGCTGCTACTTGGGACCAGACGGGCTCCTCCTCCACGGGTACCATCAGTACGCCTACGACGGCGCCGATTACATCGCCCTGAACGAGGACCTGCGCTCCTGGACCGCGGCGGACACGGCGGCTCAGATCACCAAGCGCAAGTGGGAGGCGAGTGGCTGGGCGGAGCAGGAGAGGAGCTACCTGCAGGGCCTGTGTGTGGAGTCGCTCCGCGAATACCTGGAGATGGGGAAGGACACGCTGCAGCGCGCAGAGCCTCCAAAGACACATGTGACCCGCCACCCCAGCTCTGACCTGGGGGTCACCTTGAGGTGCTGGGCCCTGGGCTTCTACCCTAAGGAGATCTCCCTGACCTGGCAGCGCGAGGGCCAGGACCAGAGCCAGGACATGGAGCTGGTGGAGACCAGGCCCTCAGGGGATGGGACCTTCCAGAAGTGGGCGGCCCTGGTGGTGCCTCCTGGAGAGGAGCAGAGCTACACCTGCCATGTGCAGCACGAGGGCCTGCAGGAGCCCCTCACCCTGAGATGGGACCCTCCTCAGCCCCCCGTCCCCATCGTGGGCATCATTGTTGGCCTGGTTCTCGTCCTGGTCATTGGAGCCGTGGTGGCTGGAGTTGTGATCTGGAGGAAGAAGCGCTCAGGTGAAAAAGGAGGGAGCTACACTCAGGCTGCAGGCAGTGACAGTGACCAGGGCTCCGATGTGTCCCTTACCAAGGGTCCTAGAGTGTGAGACAGCTGCCTTGTGGGGACTGAGGGACACAAGATTTGTTCACGTCCCACTTTGTGACTTCGGATCCCCTGACTCCTGTTTCTGCAGCTGCCTCTGAAAGTGTCTGTGTTCCTATGCGCATCCTGAGAGGAGGTGGGGACCCTGGCCCAGTCCTGCCCCCCACGTCCCCTCCTCACCCTGACCTGTGTTCTCTTCCATGATCCTCTTTCCAGTTCCCCCAAGTGGGAGCCGGGCGGGGGTGGGGGGGGCGGCACTGGACCATCTCCATCCTTACTTAACTTGGCTGCCCTGAGTAATGACTTTCTGTTGAATTTGCTTTTTCTAATTGGTGCCATGAGGAGTTGAGGGGATGATAAATGAGAGATTTCCTATGTTTGAAAGAGGAAATAAATGGAAGGATTGAGAACCTTCCAGAATCC
>SLA-1*08:01
CTCAGCTTCTCCCCAGACCCCGAGGCTGAGGATCATGGGGCCTGGAGCCCTCTTCCTGCTGCTGTCGGGGGCCCTGGCCCTGACCGGGACCCAGGCGGGTCCCCACTCCCTGAGCTATTTCTACACCGCCGTGTCCCGGCCCGACCGCGGGGACTCCCGCTTCTTCATTGTCGGCTACGTGGACGACACGCAGTTCGTGCGGTTCGACAGCGACGCCCCAAATGCAAAGATGGAGCCGCGGGCGCAGTGGATAAAGCAGGAGGGGCCGGAGTATTGGGATCGGGAGACACAGATCAGCAAGGAAACCGCACAGACTTACCGAGTGGGCCTGAAGACCCTGCGCGGCTACTACAACCAGAGCGAGGCCGGGTCTCACACCCTCCAGAGAATGTACGGCTGCTACTTGGGACCAGACGGGCTCCTCCTCCGCGGGTACAGACAGGACGCCTACGACGGCGCCGATTACATCGCCCTGAACGAGGACCTGCGCTCCTGGACCGCGGCGGACATGGCGGCTCAGATCTCCAAGCGCAAGTGGGAGGCGGCCGATGAGGCGGAGCGCATGAGGAGCTACCTGCAGGGCCTGTGTGTGGAGGGGCTCCAGAAATACCTGGAGATGGGGAAGGACACGCTGCAGCGCGCAGAGCCTCCAAAGACACATGTGACCCGCCACCCCAGCTCTGACCTGGGGGTCACCTTGAGGTGCTGGGCCCTGGGCTTCTACCCTAAGGAGATCTCACTGACCTGGCAGCGCGAGGGCCAGGACCAGAGCCAGGACATGGAGCTGGTGGAGACCAGGCCCTCAGGGGATGGGACCTTCCAGAAGTGGGCGGCCCTGGTGGTGCCTCCTGGAGAGGAGCAGAGCTACACCTGCCATGTGCAGCACGAGGGCCTGCAGGAGCCCCTCACCCTGAGATGGGACCCTCCTCAGACCCCCGTCCCCATCGTGGGCATCATTGTTGGCCTGGTTCTCGTCCTGGTCGCTGGAGCCGTGGTGGCTGGAGTTGTGATCTGGAGGAAGAAGCGCTCAGGTGAAAAAGGAGGGAGCTACACTCAGGCTGCAGGCAGTGACAGTGACCAGGGCTCCGATGTGTCCCTTACCAAGGGTCCTAGAGTGTGAGACAACTGCCTTGTGGGGACTGAGGGACACAAGATTTGTTCACATCCCACTTTGTGACTTCAGATCCCCTGACTCCTGTTTCTGCAGCTGCCTCTGAAAGTGTCTGTGTTCCTATGAGCATCCTGAGAGGAGGTGGGGACCCTGGCCCCCACGTCCCCTCCTCACCCTGACCTGTGTTCTCTTCCCTGATCCTCTTTCCAGTTCTTGCAAGTGGGAGCTGGGCTGGGGGGGGGCCACTGGACACCATCTCCATCCTTATCTTAACTTGACTGCCCTGAGAAATGACTTCCTGTTGAATTTGCTTTTTCTAATTGGTGCCATGAGGAGTTGAGGGGATAATAAATGAGAGATTTCCTAAGTTTGAAAGAGGAAATAAATGGAAGGATTGAGAACCTTCCAGAATCC
>SLA-1*08:05
CTCAGCTTCTCCCCAGACCCCGAGGCTGAGGATCATGGGGCCTGGAGCCCTCTTCCTGCTGCTGTCGGGGGCCCTGGCCCTGACCGGGACCCAGGCGGGTCCCCACTCCCTGAGCTATTTCTACACCGCCGTGTCCCGGCCCGACCGCGGGGACTCCCGCTTCTTCATTGTCGGCTACGTGGACGACACGCAGTTCGTGCGGTTCGACAGCGACGCCCCAAATGCAAAGATGGAGCCGCGGGCGCAGTGGATACAGCAGGAGGGGCCGGAGTATTGGGATCGGGAGACACAGATCAGCAAGGAAACCGCACAGAATTACCGAGTGAGCCTGAACAACCTGCGCGGCTACTACAACCAGAGCGAGGCCGGGTCTCACACCATCCAGAGAATGTTCGGCTGCTACTTGGGACCAGACGGGCTCCTCCTCCGCGGGTACAGTCAGTATGGCTACGACGGCGCCGATTACATCGCCCTGAACGAGGACCTGCGCTCCTGGACCGCGGCGGACATGGCGGCTCAGATCTCCAAGCACAAGTGGGAGGCGGCCGATGCGGCGGAGCAGGAGAGGAGCTACCTGCAGGGCCTGTGTGTGGAGGGGCTCCAGAAATACCTGGAGATGGGGAAGGACACGCTGCAGCGCGCAGAGCCTCCAAAGACACATGTGACCCGCCACCCCAGCTCTGACCTCGGGGTCACCTTGAGGTGCTGGGCCCTGGGCTTCTACCCTAAGGAGATCTCCCTGACCTGGCAGCGGGAGGGCCAGGACCACAGCCAGGACATGGAGCTGGTGGAGACCAGGCCCTCAGGGGATGGGACCTTCCAGAAGTGGGCGGCCCTGGTGGTGCCTCCTGGAGAGGAGCAGAGCTACACCTGCCATGTGCAGCACGAGGGCCTGCAGGAGCCCCTCACCCTGAGATGGGACCCTGCTCAGCCCCCCGTCCCCATCGTGGGCATCATTGTTGTCCTGGTTCTGGTCCTGGTCGCTGGAGCCGTGGTGGCTGGAGTTGTGATCTGGAGGAAGAAGCGCTCAGGTGAAAAAGGAGGGAGCTACACTCAGGCTGCAGGCAGTGACAGTGACCAGGGCTCCGATGTGTCCCTTACCAAGGATCCTAGAGTGTGAGACAGCTGCCTTGTGGGGACTGAGGGACACAAGATTTGTTCACGTCCCACTTTGTGACCTCGGATCCCCTGACTCCTGTTTCTGCAGCTGCCTCTGAAAGTGTCTGTGTTCCTATGAGCATCCTGAGAGGAGGTGGGGACCCTGGCCCAGCCCTGCCCCCCACGTCCCCTCCTCACCCTGACCTGTGTTCTCTTCCATGATCCTCTTTCCAGTTCCCCCAAGTGGGAGCCGGGCGGGGGGGGGGGGGCACTGGACCATCTCCATCCTTACTTAACTTGACTGCCCTGAGTAATGACTTTCTGTTGAATTTGCTTTTTCTAATTGGTGCCATGAGGAGTTGAGGGGATGATAAATGAGAGATTTCCTATGTTTGAAAGAGGAAATAAATGGAAGGATTGAGAACCTTCCAGAATCC
>SLA-1*08:07
CTCAGCTTCTCCCCAGACCCCGAGGCTGAGGATCATGGGGCCTGGAGCCCTCTTCCTGCTGCTGTCGGGGACCCTGGCCCTGACCGGGACCCAGGCGGGTCCCCACTCCCTGAGCTATTTCTACACCGCCGTGTCCCGGCCCGACCGCGGGGACTCCCGCTTCTTCATTGTCGGCTACGTGGACGACACGCAGTTCGTGCGGTTCGACAGCGACGCCCCAAATGCAAAGATGGAGCCGCGGGCGCAGTGGATACAGCAGGAGGGGCCGGAGTATTGGGATCGGGAGACACAGATCAGCAAGGAAACCGCACAGACTTACCGAGTGGACCTGAAGACCCTGCGCGGCTACTACAACCAGAGCGAGGCCGGGTCTCACACCCTCCAGAGAATGTACGGCTGCTACTTGGGACCAGACGGGCTCCTCCTCCGCGGGTACCATCAGGACGCCTACGACGGCGCCGATTACCTCGCCCTGAACGAGGACCTGCGCTCCTGGACCGCGGCGGACATGGCGGCTCAGATCTCCAAGCGCAAGTGGGAGGCGGCCAATGTGGCGGAGGGAGAGAGGAGCTACCTGCAGGGCCGGTGTGTGGAGTCGCTCCGCAGATACCTGGAGATGGGGAAGGACACGCTGCAGCGCGCAGAGCCTCCAAAGACACATGTGACCCGCCACCCCAGCTCTGACCTCGGGGTCACCTTGAGGTGCTGGGCCCTGGGCTTCTACCCTAAGGAGATCTCCCTGACCTGGCAGCGGGAGGGCCAGGACCAGAGCCAGGACATGGAGCTGGTGGAGACCAGGCCCTCAGGGGATGGGACCTTCCAGAAGTGGGCGGCCCTGGTGGTGCCTCCTGGAGAGGAGCAGAGCTACACCTGCCATGTGCAGCACGAGGGCCTGCAGGAGCCCCTCACCCTGAGATGGGACCCTGCTCAGCCCCCCGTCCCCATCGTGGGCATCATTGTTGTCCTGGTTCTGGTCCTGGTCGCTGGAGCCGTGGTGGCTGGAGTTGTGATCTGGAGGTTGAAGCGCTCAGGTGAAAAAGGAGGGAGCTACACTCAGGCTGCAGGCAGTGACAGTGACCAGGGCTCCGATGTGTCCCTTACCAAGGATCCTAGAGTGTGAGACAGCTGCCTTGTGGGGACTGAGGGACACAAGATTTGTTCACGTCCCACTTTGTGACCTCGGATCCCCTGACTCCTGTTTCTGCAGCTGCCTCTGAAAGTGTCTGTGTTCCTATGAGCATCCTGAGAGGAGGTGGGGACCCTGGCCCAGCCCTGCCCCCCACGTCCCCTCCTCACCCTGACCTGTGTTCTCTTCCATGATCCTCTTTCCAGTTCCCCCAAGTGGGAGCCGGGCGGGGGGGGGGGCACTGGACCATCTCCATCCTTACTTAACTTGACTGCCCTGAGTAATGACTTTCTGTTGAATTTGCTTTTTCTAATTGGTGCCATGAGGAGTTGAGGGGATGATAAATGAGAGATTTCCTATGTTTGAAAGAGGAAATAAATGGAAGGATTGAGAACCTTCCAGAATCC
>SLA-1*08:08
CTCAGCTTCTCCCCAGACCCCGAGGCTGAGGATCATGGGGCCTGGAGCCCTCTTCCTGCTGCTGTCGGGGGCCCTGGCCCTGACCGGGACCCAGGCGGGTCCCCACTCCCTGAGCTATTTCTACACCGCCGTGTCCCGGCCCGACCGCGGGGACTCCCGCTTCTTCATTGTCGGCTACGTGGACGACACGCAGTTCGTGCGGTTCGACAGCGACGCCCCAAATGCAAAGATGGAGCCGCGGGCGCAGTGGATACAGCAGGAGGGGCCGGAGTATTGGGATCGGGAGACACAGATCAGCAAGGAAACCGCACAGACTTACCGAGTGAGCCTGAACAACCTGCGCGGCTACTACAACCAGAGCGAGGCCGGGTCTCACACCTACCAGAACATGTACGGCTGCTACTTGGGACCAGACGGGCTCCTCCTCCGCGGGTACAGTCAGTATGGCTACGACGGCGCCGATTACATCGCCCTGAACGAGGACCTGCGCTCCTGGACCGCGGCGGACATGGCGGCTCAGATCTCCAAGCGCAAGTGGGAGGCGGCCGATGCGGCGGAGCAGTGGAGGAGCTACCTGCAGGGCCGGTGTGTGGAGTGGCTCCAGAAATACCTGGAGATGGGGAAGGACACGCTGCAGCGCGCAGAGCCTCCAAAGACACATGTGACCCGCCACCCCAGCTCTGACCTCGGGGTCACCTTGAGGTGCTGGGCCCTGGGCTTCTACCCTAAGGAGATCTCCCTGACCTGGCAGCGGGAGGGCCAGGACCACAGCCAGGACATGGAGCTGGTGGAGACCAGGCCCTCAGGGGATGGGACCTTCCAGAAGTGGGCGGCCCTGGTGGTGCCTCCTGGAGAGGAGCAGAGCTACACCTGCCATGTGCAGCACGAGGGCCTGCAGGAGCCCCTCACCCTGAGATGGGACCCTGCTCAGCCCCCCGTCCCCATCGTGGGCATCATTGTTGTCCTGGTTCTGGTCCTGGTCGCTGGAGCCGTGGTGGCTGGAGTTGTGATCTGGAGGAAGAAGCGCTCAGGTGAAAAAGGAGGGAGCTACACTCAGGCTGCAGGCAGTGACAGTGACCAGGGCTCCGATGTGTCCCTTACCAAGGATCCTAGAGTGTGAGACAGCTGCCTTGTGGGGACTGAGGGACACAAGATTTGTTCACGTCCCACTTTGTGACCTCGGATCCCCTGACTCCTGTTTCTGCAGCTGCCTCTGAAAGTGTCTGTGTTCCTATGAGCATCCTGAGAGGAGGTGGGGACCCTGGCCCAGCCCTGCCCCCCACGTCCCCTCCTCACCCTGACCTGTGTTCTCTTCCATGATCCTCTTTCCAGTTCCCCCAAGTGGGAGCCGGGCGGGGGGGGGGGGGCACTGGACCATCTCCATCCTTACTTAACTTGACTGCCCTGAGTAATGACTTTCTGTTGAATTTGCTTTTTCTAATTGGTGCCATGAGGAGTTGAGGGGATGATAAATGAGAGATTTCCTATGTTTGAAAGAGGAAATAAATGGAAGGATTGAGAACCTTCCAGAATCC
>SLA-1*08:11
CTCAGCTTCTCCCCAGACCCCGAGGCTGAGGATCATGGGGCCTGCAGCCCTCTTCCTGCTGCTGTCGGGGGCCCTGGCCCTGACCGGGACCCAGGCGGGTCCCCACTCCCTGAGCTATTTCTACACCGCCGTGTCCCGGCCCGACCGCGGGGACTCCCGCTTCTTCATTGTCGGCTACGTGGACGACACGCAGTTCGTGCGGTTCGACAGCGACGCCCCAAATGCAAAGATGGAGCCGCGGGCGCAGTGGATACAGCAGGAGGGGCAGGAGTATTGGGATAGGAACACGCGGAACGCCATGGGCAGCGCACAGAATTACCGAGTGGGCCTGAACAACCTGCGCGGCTACTACAACCAGAGCGAGGCCGGGTCTCACACCTACCAGAGCATGTATGGCTGCGACGTGGGGCCAGACGGGCTCCTCCTCCGCGGGTACGATCAGTACGCCTACGACGGCGCCGATTACATCGCCCTGAAGGAGGACCTGCGCTCCTGGACCGCGGCGGACACGGCGGCTCAGATCACCAAGCGCAAGTGGGAGGCGAGTGGCTGGGCGGAGCAAATGAGGAGCTACCTGCAGGGCACGTGTGTGGAGTGGCTCCAGAAATACCTGGAGATGGGGGAGGACACGCTGCAGCGCGCAGAGCCTCCAAAGACACATGTGACCCGCCACCCCAGCTCTGACCTGGGGGTCACCTTGAGGTGCTGGGCCCTGGGCTTCTACCCTAAGGAGATCTCCCTGACCTGGCAGCGGGAGGGGCAGGACCAGAGCCAGGACATGGAGCTGGTGGAGACCAGGCCCTCAgGGGATGGGACCTTCCAGAAGTGGGCGGCCCTGGTGGTGCCTCCTGGAGAGGAGCAGAGCTACACCTGCCATGTGCAGCACGAGGGCCTGCAGGAGCCCCTCACCCTGAGATGGGACCCTGCTCAGCCCCCCGTCCCCATCGTGGGCATCATTGTTGGCCTGGTTCTCGTCCTGGTCGCAGGAGCCGTGGTGGCTGGAGTTGTGATCTGGAGGAAGACGCGCTCAGGTGAAAAAGGAGGGAGCTACACTCAGGCTGCAGGCAGTGACAGTGACCAGGGCTCCGATGTGTCCCTCACCCAGGATCCTAGAGTGTGAGACAGCTGCCTTGTGGGGACTGAGGGACACAAGATTTGTTCACGTCCCACTTTGTGACTTCGGATCCCCTGACTCCTGTTTCTGCAGCTGCCTCTGAAAGGGTCTGTGTTCCTATGAGCATCCTGAGAGGAGGTGGGGACCCTGGCCCCCACGTCCCCTCCTCACCCTGACCTGTGTTCTCTTCCATGATCCTCTTTCCAGTTCCCCCAAGTGGGAGCCGGGCGGGGGTGGGGGGCACTGGACCATCTCCATCCTTACTTAACTTGACTGCCCTGAGTAATGACTTTCTGTTGAATTTGCTTTTTCTAATTGGTGCCATGAGGAGTTGAGGGGATAATAAATGAGAGATTTCCTATGTTTGAAAGAGGAAATAAATGGAAGGATTGAGAACCTTCCAGAATCC
>SLA-1*08:12
CTCAGCTTCTCCCCAGACCCCGAGGCTGAGGATCATGGGGCCCCGAGGCCTCTTCCTGCTGCTGTCGGGGACCCTGGCCCTGACCGGGACCCAGGCGGGTCCCCACTCCCTGAGCTATTTCTACACCGCCGTGTCCCGGCCCGACCGCGGGGACTCCCGCTTCTTCATTGTCGGCTACGTGGACGACACGCAGTTCGTGCGGTTCGACAGCGACGCCCCAAATGCAAAGATGGAGCCGCGGGCGCCGTGGATACAGCAGGAGGGGCAGGAGTATTGGGATCGGGAGACACAGATCAGCAAGGACACCGCACAGACTTTCCGAGGGAACCTGCGCACAGCTCTCGGCTACTACAACCAGAGCGAGGCCGGGTCTCACACCTTCCAGACCATGTACGGCTGCGACGTGGGGCCAGACGGGCTCCTCCTCCACGGGTACAGACAGGACGCCTACGACGGCGCCGATTACATCGCCCTGAACGAGGACCTGCGCTCCTGGACCGCGGCGGACACGGCGGCTCAGATCACCAAGCGCAAGTGGGAGGCGGCCAATGTGGCGGAGCAGGAGAGGAGCTACCTGCAGGGCCGGTGTGTGGAGGGGCTCCAGAAATACCTGGAGATGGGGAAGGACACGCTGCAGCGCGCAGAGCCTCCAAAGACACATGTGACCCGCCACCCCAGCTCTGACCTGGGGGTCACCTTGAGGTGCTGGGCCCTGGGCTTCTACCCTAAGGAGATCTCCCTGAGCTGGCAGCGGGAGGGCCAGGACCAGAGCCAGGACATGGAGCTGGTGGAGACCAGGCCCTCAGGGGATGGGACCTTCCAGAAGTGGGCAGCCCTGGTGGTGCCTCCTGGAGAGGAGCAGAGCTACACCTGCCATGTGCAGCACGAGGGCCTGCAGGAGCCCCTCACCCTGAGATGGGACCCTCCTCAGCCCCCCGTCCCCATCGTGGGCATCATTGTTGGCCTGGTTCTCGTCCTGGTCATTGGAGCCGTGGTGGCTGGAGTTGTGATCTGGAGGAAGAAGCGCTCAGGTGAAAAAGGAGGGAGCTACACTCAGGCTGCAGGCAGTGACAGTGACCAGGGCTCCGATGTGTCCCTTACCAAGGATCCTAGAGTGTGAGACAGCTGCCTTGTGGGGACTGAGGGACACAAGATTTGTTCACGTCCCACTTTGTGACTTCAGATCCCCTGACTCCTGTTTCTGCAGCTGCCTCTGAAAGTGTCTGTGTTCCTATGAGCATCCTGAGAGGAGGTGGGGACCCTGGCCCAGCCCTGCCCCCCACGTCCCCTCCTCACCCTGACCTGTGTTCTCTTCCATGATCCTCTTTCCAGTTCCCCCAAGTGGGAGCCGGGCGGCGGGGGGGGGGCCACTGGACCATCTCCATCCTTACTTAACTTGACTGCCCTGAGTAATGACTTTCTGTTGAATTTGCTTTTTCTAATTGGTGCCATGAGGAGTTGAGGGGATAATAAATGAGAGATTTCCTATGTTTGAAAGAGGAAATAAATGGAAGGATTGAGAACCTTCCAGAATCC
>SLA-1*11:03
CTCAGCTTCTCCCCAGACCCCGAGGCTGAGGATCATGGGGCCTGGAGCCCTCTTCCTGCTGCTGTCGGGGACCCTGGCCCTGACCGGGACCCAGGCGGGTCCCCACTCCCTGAGCTATTTCGACACCGCCGTGTCCCGGCCCGACCTCGGGGACTCCCGCTTCCTCACCGTCGGGTACGTGGACGACACGCAGTTCGTGCGGTTCGACAGCGACGCCCCCAATCCGCGGATGGAGCCGCGGGCGCCGTGGATAGAGAAGGAGGGGCAGGGGTATTGGGATGAGGAGACGCGGCGTGTCATGGGCAGCGCACAGATTTACCGAGTGGGCCTGAAAACCCTGCGCGGCTACTACAACCAGAGCGAGGCCGGGTCTCACACCTACCAGTGGATGTACGGCTGCTACTTGGGACCAGACGGGCTCTTCCTCCGCGGGTACAGTCAGTTTGGCTACGACGGCGCCGATTACGTCGCCCTGAACGAGGACCTGCGCTCCTGGACCGCGGCGGACATGGCGGCTCAGATCTCCAAGCGCAAGTGGGAGGCGGCCGATGAGGCGGAGCGGATGAGGAGCTACCTGCAGGGCCGGTGTGTGGAGTGGCTCCAGAAATACCTGGAGATGGGGAAGGACACGCTGCAGCACGCAGAGCCTCCAAAGACACATGTGACCCGCCACCCCAGCTCTGACCTGGGGGTCACCCTGAGGTGCTGGGCCCTGGGCTTCTACCCTAAGGAGATCTCCCTGACCTGGCAGCGGGAGGGGCAGGACCAGAGCCAGGACATGGAGCTGGTGGAGACCAGGCCCTCAGGGGATGGGACCTTCCAGAAGTGGGCGGCCCTGGTGGTGCCTCCTGGAGAGGAGCAGAGCTACACCTGCCATGTGCAGCACGAGGGCCTGCAGGAGCCCCTCACCCTGAGATGGGACCCTCCTCAGCCCCCCGTCCCCATCGTGGGCATCATTGTTGGCCTGGTTCTCGTCCTGGTCGCTGGAGCCGTGGTGGCTGGAGTTGTGATCTGGAGGAAGAAGCGCTCAGGTGAAAAAGGAGGGAGCTACACTCAGGCTGCAGGCAGTGACAGTGACCAGGGCTCCGATGTGTCCCTTACCAAGGGTCCTAGAGTGTGAGACAACTGCCTTGTGGGGACTGAGGGACACAAGATTTGTTCACATCCCACTTTGTGACTTCAGATCCCCTGCCTCCTGTTTCTGCAGCTGCCTCTGAAAGTGTCTGTGTTCCTATGAGCATCCTGAGAGGAGGTGGGGACCCTGGCCCAGCCCTGCCCCCCACGTCCCCTCCTCACCCTGACCTGTGTTCTCTTCCCTGATCCTCTTTCCAGTTCTTGCAAGTGGGAGCTGGGCTGGGGGGGGCCACTGGACACCATCTCCATCCTTATCTTAACTTCACTGCCCTGAGTAATGACTTCCTGTTGAATTTGCTTTTTCTAATTGGTGCCATGAGGAGTTGAGGGGATAATAAATGAGAGATTTCCTTAGTTTGAAAGAGGAAATAAATGGAAGGATTGAGAACCTTCCAGAATCC
>SLA-1*12:01
CTCAGCTTCTCCCCAGACCCCGAGGCTGAGGATCATGGGGCCTGGAGCCCTCTTCCTGCTGCTGTCGGGGACCCTGGCCCTGACCGGGACCCAGGCGGGTCCCCACTCCCTGAGCTATTTCTACACCGCCGTGTCCCGGCCCGACCTCGGGGACTCCCGCTTCATCGAAGTCGGCTACGTGGACGACACGCAGTTCGTGCGGTTCGACAGCGACGCCCTCAATCCGCGGATGGAGCCTCGGGCGCCGTGGATAGAGAAGGAGGGGCAGGACTATTGGGATGAGGAGACGCGGAAAGTCAAGGAAACCGCACAGATTAACCGAGTGGACCTGAAGACCCTGCGCGGCTACTACAACCAGAGCGAGGCCGGGTCTCACACCCTCCAGAGCATGTTTGGCTGCTACTTGGGACCAGACGGGCTCCTCCTCCGCGGGTACAGACAGGACGCCTACGACGGCGCCGATTACATCGCCCTGAACGAGGACCTGCGCTCCTGGACCGCGGCGGACACGGCGGCTCAGATCACCAAGCGCAAGTGGGAGGCGGCCGATGAGGCGGAGCAGTGGAGGAGCTACCTGCAGGGCCTGTGTGTGGAGTCGCTCCGCGAATACCTGGAGATGGGGAAGGACACGCTGCAGCGCGCAGAGCCTCCAAAGACACATGTGACCCGCCACCCCAGCTCTGACCTCGGGGTCACCTTGAGGTGCTGGGCCCTGGGCTTCTACCCTAAGGAGATCTCCCTGACCTGGCAGCGGGAGGGCCAGGACCAGAGCCAGGACATGGAGCTGGTGGAGACCAGGCCCTCAGGGGATGGGACCTTCCAGAAGTGGGCGGCCCTGGTGGTGCCTCCTGGAGAGGAGCAGAGCTACACCTGCCATGTGCAGCACGAGGGCCTGCAGGAGCCCCTCACCCTGAGATGGGACCCTGCTCAGCCCCCCGTCCCCATCGTGGGCATCATTGTTGGCCTGGTTCTCGTCCTGGTCGCTGGAGCCGTGGTGGCTGGAGTTGTGATCTGGAGGAAGAAGCGCCCAGGTGAAAAAGGAGGGAGCTACACTCAGGCTGCAGGCAGTGACAGTGACCAGGGCTCCGATGTGTCCCTTACCAAGGGTCCTAGAGTGTGAGACAGCTGCCTTGTGGGGACTGAGGGACACAAGATTTGTTCACATCCCACTTTGTGACTTCAGATCCCCTGACTCCTGTTTCTGCAGCTGCCTCTGAAAGTGTCTGTGTTCCTATGAGCATCCTGAGAGGAGGTGGGCACCCTGGCCCAGCCCTGCCCCCCACGTCCCCTCCTCACCCTGACCTGTGTTCTCTTCCCTGATCCTCTTTCCAGTTCTTGCAAGTGGGAGCTGGGCCGGGGCGGGGGGAGGCCACTGGACACCATCTCCATCCTTATCTTAACTTCACTGCCCTGAGTAATGACTTCCTGTTGAATTTGCTTTTTCTAATTGGTGCCATGAGGAGTTGAGGGGATAATAAATGAGGGATTTCCTATGTTTGAAAGAGGAAATAAATGGAAGGATTGAGAACCTTCCAGAATCC
>SLA-1*13:01
CTCAGCTTCTCCCCAGACCCCGAGGCTGAGGATCATGGGGCCTGGAGCCCTCTTCCTGCTGCTGTCGGGGACCCTGGCCCTGACCGGGACCCAGGCGGGTCCCCACTCCCTGAGCTATTTCTACACCGCCGTGTCCCGGCCCGACCGCGGGGACTCTCGCTTCATCGCCGTCGGCTACGTGGACGACACGCAGTTCGTGCGGTTCGACAACTACGCCCCGAATCCGCGGATGGAGCCTCGGGTGCCGTGGATACAGCAGGAGGGGCAGGACTATTGGGATGAGGAGACGCGGAAAGTCAAGGACAACGCACAGACTTACGGAGTGGGCCTGAACACCCTGCGCGGCTACTACAACCAGAGCGAGGCCGGGTCTCACACCCTCCAGAGCATGTTTGGCTGCTACTTGGGACCAGACGGGCTCCTCCTCCACGGGTACAGACAGGACGCCTACGACGGCGCCGATTACATCGCCCTGAACGAGGACCTGCGCTCCTGGACCGCGGCGGACATGGCGGCTCAGATCACCAAGCGCAAGTGGGAGGCGGCCAATGTGGCGGAGCGTAGGAGGAGCTACCTGCAGGGACTGTGTGTGGAGTCGCTCCGCAGATACCTGGAGATGGGGAAGGACACGCTGCAGCGCGCAGAGCCTCCAAAGACACATGTGACCCGCCACCCCAGCTCTGACCTCGGGGTCACCTTGAGGTGCTGGGCCCTGGGCTTCTACCCTAAGGAGATCTCCCTGACCTGGCAGCGGGAGGGCCAGGACCAGAGCCAGGACATGGAGCTGGTGGAGACCAGGCCCTCAGGGGATGGGACCTTCCAGAAGTGGGCGGCCCTGGTGGTGCCTCCTGGAGAGGAGCAGAGCTACACCTGCCATGTGCAGCACGAGGGCCTGCAGGAGCCCCTCACCCTGAGATGGGACCCTGCTCAGCCCCCCGTCCCCATCGTGGGCATCATTGTTGGCCTGGTTCTGGTCCTGGTCGCTGGAGCTGTGGTGGCTGGAGTTGTGATCTGGAGGAAGACGCGCTCAGGTGAAAAAGGAGGGAGCTACACTCAGGCTGCAGGCAGTGACAGTGACCAGGGCTCCGATGTGTCCCTTACCAAGGATCCTAGAGTGTGAGACAGCTGCCTTGTGGGAACTGAGGGACACAAGATTTGTTCACGTCCCACTTTGTGAATCCAGATCCCCTGACTCCTGTTTCTGCAGCTGCCTCTGAAAGGGTCTGTGTTCCTATGAGCATCCTGAGAGGAGGTGGGGACCCTGGCCCCCACGTCCCCTCCTTACCCTGACCTGTGTTCTCTTCCATGATCCTCTTTCCAGTTCTTGCAAGTGGGAGCCGGGCGGGGGGAGGGGGGGCACTGGACCATCTCCATCCTTACTTAACTTGACTGCCCTGAGTAATGACTTCCTGTTGAATTTGCTTTTTCTAATTGGTGCCATGAGGAGTTGAGGGGATAATAAATGAGAGATTTCCTATGTTTGAAAGAGGAAATAAATGGAAGGATTGAGAACCTTCCAGAATCC
>SLA-1*14:01
CTCAGCTTCTCCCCAGACCCCGAGGCTGAGGATCATGGGGCCTGGAGCCCTCTTCCTGCTGCTGTCGGGGACCCTGGCCCTGACCGGGACCCAGGCGGGTCCCCACTCCCTGAGCTATTTCTTCACCGCCGTGTCCCGGCCCGACCGCGGGGACTCCCGCTTCATCGCCGTCGGCTACGTGGACGACACGCAGTTCGTGCGGTTCGACAGCGACGCCCCGAATCCGCGGATGGAGCCGCGGGCGCCGTGGATACAGCAGGAGGGGCAGGAGTATTGGGATCAGCAGACGCGGAATGTCATGGACAACGCACAGATTAACCGAGTGAACCTGAAGACCCTGCGCGGCTACTACAACCAGAGCGAGGCCGGGTCTCACACCCTCCAGAGAATGTTTGGCTGCTACTTGGGACCAGACGGGCTCCTCCTCCGCGGGTACGATCAGGACGCCTACGACGGCGCCGATTACCTCGCCCTGAACGAGGACCTGCGCTCCTGGACCGCGGCGGACACGGCGGCTCAGATCTCCAAGCGCAAGCAGGAGGAGGCCGATGTGGCGGAGCGGATGAGGAGCTACCTGCAGGGCACGTGTGTGGAGGGGCTCCGCAAATACCTGGAGATGGGGAAGGACACGCTGCAGCGCGCAGAGCCTCCAAAGACACATGTGACCCGCCACCCCAGCTCTGACCTCAGGGTCACCTTGAGGTGCTGGGCCCTGGGCTTCTACCCTAAGGAGATCTCCCTGACCTGGCAGCGGGAGGGCCAGGACCAGAGCCAGGACATGGAGCTGGTGGAGACCAGGCCCTCAGGGGATGGGACCTTCCAGAAGTGGGCGGCCCTGGTGGTGCCTCCTGGAGAGGAGCAGAGCTACACCTGCCATGTGCAGCACGAGGGCCTGCAGGAGCCCCTCACCCTGAGATGGGACCCTCCTCAGCCCCCCGTCCCCATCGTGGGCATCATTGTTGGCCTGGTTCTCGTCCTGGTCGCTGGAGCCGTGGTGGCTGGAGTTGTGATCTGGAGGAAGAAGCGCTCAGGTGAAAAAGGAGGGAGCTACACTCAGGCTGCAGGCAGTGACAGTGACCAGGGCTCCGATGTGTCCCTTACCAAGGGTCCTAGAGTGTGAGACAACTGCCTTGTGGGGACTGAGGGACACAAGATTTGTTCACATCCCACTTTGTGACTTCAGATCCCCTGACTCCTGTTTCTGCAGCTGCATCTGAAAGGGTCTGTGTTCCTATGAGCATCCTGAGAGGAGGTGGGGACCCTGGCCCAGCCCTGCCCCCCACGTCCCCTCCTCACCCTGACCTGTGTTCTCTTCCCTGATCCTCTTTCCAGTTCTTGCAAGTGGGAGCTGGGCTGGGGGGGGGGGGGCCACTGGACACCATCTCCATCCTTATCTTAACTTGACTGCCCTGAGTAATGACTTCCTGTTGAATTTGCTTTTTCTAATTGGTGCCATGAGGAGTTGAGGGGATAATAAATGAGAGATTTCCTTAGTTTGAAAGAGGAAATAAATGGAAGGATTGAGAACCTTCCAGAATCC
>SLA-1*15:01
CTCAGCTTCTCCCCAGACCCCGAGGCTGAGGATCATGGGGCCTGGAGCCCTCTTCCTGCTGCTGTCGGGGACCCTGGCCCTGACCGGGACCCAGGCGGGTCCCCACTCCCTGAGCTATTTCTCCACCGCCGTGTCCCGGCCCGACCGCGGGGACTCCCGCTTCATCGCCGTCGGCTACGTGGACGACACGCAGTTCGTGCGGTTCGACAGCGACGCCCCGAATCCGCGGATGGAGCCTCGGGTGCCGTGGATACAGCAGGAGGGGCAGGAGTATTGGGCTGAGGAGACGCGGAAAGTCAAGGACAACGCACAGACTTACCGAGTGAACCTGAAGACCCTGCGCGGCTACTACAACCAGAGCGTGGCCGGGTCTCACACCCTCCAGAGCATGTTTGGCTGCTACTTGGGACCAGACGGGCTCCTCCTCCACGGGTACAGACAGGACGCCTACGACGGCGCCGATTACATCGCCCTGAACGAGGACCTGCGCTCCTGGACCGCGGCGGACATGGCGGCTCAGATCACCAAGCGCAAGTGGGAGGCGGCCGATGCGGCGGAGCAAATGAGAAGCTACCTGCAGGGACTGTGTGTGGAGTCGCTCCGCAAATACCTGGAGATGGGGAAGGACACGCTGCAGCGCGCAGAGCCTCCAAAGACACATGTGACCCGCCACCCCAGCTCTGACCTCGGGGTCACCTTGAGGTGCTGGGCCCTGGGCTTCTACCCTAAGGAGATCTCCCTGACCTGGCAGCGGGAGGGCCAGGACCAGAGCCAGGACATGGAGCTGGTGGAGACCAGGCCCTCAGGGGATGGGACCTTCCAGAAGTGGGCGGCCCTGGTGGTGCCTCCTGGAGAGGAGCAGAGCTACACCTGCCATGTGCAGCACGAGGGCCTGCAGGAGCCCCTCACCCTGAGATGGGACCCTGCTCAGCCCCCCGTCCCCATCGTGGGCATCATTGTTGGCCTGGTTCTGGTCCTGGTCGCTGGAGCTGTGGTGGCTGGAGTTGTGATCTGGAGGAAGACGCGCTCAGGTGAAAAAGGAGGGAGCTACACTCAGGCTGCAGGCAGTGACAGTGACCAGGGCTCCGATGTGTCCCTTACCAAGGATCCTAGAGTGTGAGACAGCTGCCTTGTGGGAACTGAGGGACACAAGATTTGTTCACGTCCCACTTTGTGAATCCAGATCCCCTGACTCCTGTTTCTGCAGCTGCCTCTGAAAGGGTCTGTGTTCCTATGAGCATCCTGAGAGGAGGTGGGGACCCTGGCCCCCACGTCCCCTCCTCACCCTGACCTGTGTTCTCTTCCATGATCCTCTTTCCAGTTCTTGCAAGTGGGAGCCGGGCGGGGGGAGGGGGGGCACTGGACCATCTCCATCCTTACTTAACTTGACTGCCCTGAGTAATGACTTCCTGTTGAATTTGCTTTTTCTAATTGGTGCCATGAGGAGTTGAGGGGATAATAAATGAGAGATTTCCTATGTTTGAAAGAGGAAATAAATGGAAGGATTGAGAACCTTCCAGAATCC
>SLA-2*01:01
CCACAGAATCTCCGCAGATTCCAAAGATGCGGGTCAGGGGCCCTCAAGCCATCCTCATTCTGCTGTCGGGGGCCCTGGCCCTGACCGGGACCTGGGCGGGTCCCCACTCCCTGAGCTATTTCTCCACCGCCGTGTCCCGGCCCGACCGCGGGGAGCCCCGCTTCATCGCCGTCGGCTACGTGGACGACACGCAGTTCGTGCGGTTCGACAGCGACGCCCCCAATCCGCGGATGGAGCCGCGGGCGCCGTGGATACAGCAGGAGGGGCAGGACTATTGGGATCGGGAGACGCGGAACGTCATGGGCAGCGCACAGACTGACCGAGTGAACCTGAAGACCCTGCGCGGCTACTACAACCAGAGCGAGGCCGGGTCTCACACCATCCAGAGCATGTACGGCTGCGACGTGGGGCCAGACGGGCTCCTCCTCCGCGGGTACAGTCAGGACGCCTACGACGGCGCCGATTACATCGCCCTGAACGAGGACCTGCGCTCCTGGACCGCGGCGGACACGGCGGCTCAGATCACCAAGCGCAAGTGGGAGGCGGCCAATGTGGCGGAGCGCATGAGGAGCTACCTGCAGGGCCTGTGTGTGGAGGGGCTCCAGAAATACCTGCAGATGGGGAAGGACACGCTGCAGCGCGCAGAGCCTCCAAAGACACATGTGACCCGCCACCCCAGCTCTGACCTGGGGGTCACCTTGAGGTGCTGGGCCCTGGGCTTCTACCCTAAGGAGATCTCCCTGACCTGGCAGCGCGAGGGCCAGGACCAGAGCCAGGACATGGAGCTGGTGGAGACCAGGCCCTCAGGGGATGGGACCTTCCAGAAGTGGGCGGCCCTGGTGGTGCCTCCTGGAGAGGAGCAGAGCTACACCTGCCATGTGCAGCACGAGGGCCTGCAGGAGCCCCTCACCCTGAGATGGGACCCTCCTCAGCCCCCCATCCCCATCGTGGGCATCATTGTTGGCCTGGTTCTCGTCCTGGTCGCTGGAGCCATGGTGGCTGGAGTTGTGATCTGGAGGAAGAAGCGCTCAGGTGAAAAAGGAGGGAGCTACACTCAGGCTGCAGGCAGTGACAGTGCCCAGGGCTCCGATGTGTCCCTTACCAAGGATCCTAGAGTGTGAGACAGCTGCCTTGTGGGGACTGAGTGACACAAGATTTGTTCACATCCCACTTTGTGACTTCAGATCCCCTGACTCCTGTTTCTGCAGCAGCATTTGAATGTGTCTGTGTCGG
>SLA-2*02:02
CCACAGAATCTCCGCAGATTCCAAAGATGCGGGTCAGGGGCCCTCAAGCCATCCTCATTCTGCTGTCGGGGGCCCTGGCCCTGACCGGGACCCGGGCGGGTCCCCACTCCCTGAGCTATTTCTACACCGCCGTGTCCCGGCCCGACCGCGGGGACTCCCGCTTCCTCACCGTCGGCTACGTGGACGACACGCAGTTCGTGAGGTTCGACAGCGACGCCCCGAATCCGAGGGAGGAGCCGCGGGCGCCGTGGATACAGCAGGAGGGGCAGGACTATTGGGATCGGGAGACACAGATCAGCAAGGAAACCGCACAGACTTACCGAGTGAACCTGAACACCCTGCGCAGCTACTACAACCAGAGCGAGGCCGGGTCTCACACCCTCCAGAGAATGTACGGCTGCGACGTGGGGCCAGACGGGCTCTTCCTCCGCGGGTACAGTCAGTTTGGCTACGACGGCGCCGATTACCTCGCCCTGAACGAGGACCTGCGCTCCTGGACCGCGGCGGACACGGCGGCTCAGATCTCCAAGCGCAAGTTTGATGCAGCCAATGTGGCGGAGCAGGAGAGGAGCTACCTGCAGGGCCTGTGTGTGGAGGGGCTCCGCAGATACCTGGAGATGGGGAAGGACACGCTGCAGCGCGCAGAGCCTCCAAAGACACATGTGACCCGCCACCCCAGCTCTGACCTGGGGGTCACCTTGAGGTGCTGGGCCCTGGGCTTCTACCCTAAGGAGATCTCCCTGACCTGGCAGCGCGAGGGCCAGGACCAGAGCCAGGACATGGAGCTGGTGGAGACCAGGCCCTCAGGGGATGGGACCTTCCAGAAGTGGGCGGCCCTGGTGGTGCCTCCTGGAGAGGAGCAGAGCTACACCTGCCATGTGCAGCACGAGGGCCTGCAGGAGCCCCTCACCCTGAGATGGGAACCTCCACAGCCCCCCGTCCCCATCGTGGGCATCTTTGTTGGCCTGGTTCTCGTCCTGGTCGCTGGAACCATGGTGACTGGAGTTGTGATCTGGAGGAAGAAGCGCTCAGGTGAAAAAGGAGGGAGCTACACTCAGGCTGCAGGGAGTGACAGTGCCCAGGGCTCCGATGTGTCCCTTACCAAGGGTCCTAGAGTGTGAGACAGCTGCCTTGTGGGGACTGAGGTACACAGATTTGTTCACGTCCCACTTTGTGACTTCAGATCCCCTGACTCCTGTTTCTGCAGCAGCATTTGAATGTGTCTGTGTCGG
>SLA-2*04:01
CCACAGAATCTCCGCAGATTCCAAAGATGCGGGTCAGAGGCCCTCAAGCCATCCTCATTCTGCTGTCGGGGGCCCTGGCCCTGACCGGGACCCAGGCGGGTCCCCACTCCCTGAGGTATTTCGACACCGCCGTGTCCCGGCCCGACCGCGGGGAGCCCCGTTTCATCGAAGTCGGCTACGTGGACGACACGCAGTTCGTGCGGTTCGACAGCGACGCCCCGAATCCGCGGATGGAGCCTCGGGCGCCGTGGATACAGCAGGAGGGGCAGGAGTATTGGGATAGGAACACGCGGAACGCCATGGGCAACGCACAGATTTACCGAGGGAACCTGCGCACAGCTCTCGGCTACTACAACCAGAGCGAGGCCGGGTCTCACACCATCCAGATCATGTACGGCTGCGACGTGGGACCAGACGGGCTCCTCCTCCGCGGGTACAGTCAGGACGCCTACGACGGCGCCGATTACATCGCCCTGAACGAGGACCTGCGCTCCTGGACCGCGGCGGACACGGCGGCTCAGATCACCAAGCGCAAGTGGGAGGCGGCCGATGAGGCGGAGCGTAGGAGGAGCTACCTGCAGGGCACGTGTGTGGAGTGGCTCCAGAAATACCTGCAGATGGGGAAGGACACGCTGCAGCGCGCAGAGCCTCCAAAGACACATGTGACCCGCCACCCCAGCTCTGACCTCGGGGTCACCTTGAGGTGCTGGGCCCTGGGCTTCTACCCTAAGGAGATCTCCCTGACCTGGCAGCGGGAGGGCCAGGACCAGAGCCAGGACATGGAGCTCGTGGAGACCAGGCCCTCAGGGGATGGGACCTTCCAGAAATGGGCGGCCCTGGTGGTGCCACCTGGAGAGGAGCAGAGCTACACCTGCCATGTGCAGCATGAGGGCCTGCAGGAGCCACTCACCCTGAGATGGGACCCTCCTCAGCCCCCTGTCCCCATCGTGGGCATCATTGTTGGCCTGGTTCTGGTCCTGGTCGCTGGAGCCGTGGTGGCTGGAGTTGTGATCTGGAGGAAGAAGCGCTCAGGTGAAAAAGGAGGGAGCTACACTCAGGCTGCAGGCAGTGACAGTGCCCAGGGCTCCGATGTGTCCCTTACCAAGGATCCTAGAGTGTGAGATAGCTGCCTTGTGGGGACTGAGTGACACAGATTTGTTCACGTCCCACTTTGTGACTTCGGAAACCCTGCCTCCTGTTTCTGCAGCAGCATTTGAATGTGTCTGTGTCGG
>SLA-2*04:02:01
CCACAGAATCTCCGCAGATTCCAAAGATGCGGGTCAGAGGCCCTCAAGCCATCCTCATTCTGCTGTCGGGGGCCCTGGCCCTGACCGGGACCCAGGCGGGTCCCCACTCCCTGAGGTATTTCGACACCGCCGTGTCCCGGCCCGACCGCGGGGAGCCCCGTTTCATCGAAGTCGGCTACGTGGACGACACGCAGTTCGTGCGGTTCGACAGCGACGCCCCGAATCCGCGGATGGAGCCTCGGGCGCCGTGGATACAGCAGGAGGGGCAGGAGTATTGGGATAGGAACACGCGGAACGCCATGGGCAACGCACAGATTTACCGAGGGAACCTGCGCACAGCTCTCGGCTACTACAACCAGAGCGAGGCCGGGTCTCACACCCTCCAGATCATGTACGGCTGCGACGTGGGACCAGACGGGCTCCTCCTCCGCGGGTACAGTCAGGACGCCTACGACGGCGCCGATTACATCGCCCTGAACGAGGACCTGCGCTCCTGGACCGCGGCGGACACGGCGGCTCAGATCACCAAGCGCAAGTGGGAGGCGGCCAATGTGGCGGAGCAGTGGAGGAGCTACCTGCAGGGCACGTGTGTGGAGTGGCTCCAGAAATACCTGCAGATGGGGAAGGACACGCTGCAGCGCGCAGAGCCTCCAAAGACACATGTGACCCGCCACCCCAGCTCTGACCTCGGGGTCACCTTGAGGTGCTGGGCCCTGGGCTTCTACCCTAAGGAGATCTCCCTGACCTGGCAGCGGGAGGGCCAGGACCAGAGCCAGGACATGGAGCTCGTGGAGACCAGGCCCTCAGGGGATGGGACCTTCCAGAAATGGGCGGCCCTGGTGGTGCCTCCTGGAGAGGAGCAGAGCTACACCTGCCATGTGCAGCATGAGGGCCTGCAGGAGCCACTCACCCTGAGATGGGACCCTCCTCAGCCCCCTGTCCCCATCGTGGGCATCATTGTTGGCCTGGTTCTGGTCCTGGTCGCTGGAGCCGTGGTGGCTGGAGTTGTGATCTGGAGGAAGAAGCGCTCAGGTGAAAAAGGAGGGAGCTACACTCAGGCTGCAGGCAGTGACAGTGCCCAGGGCTCCGATGTGTCCCTTACCAAGGATCCTAGAGTGTGAGATAGCTGCCTTGTGGGGACTGAGTGACACAGATTTGTTCACGTCCCACTTTGTGACTTCGGAAACCCTGCCTCCTGTTTCTGCAGCAGCATTTGAATGTGTCTGTGTCGG
>SLA-2*05:02
CCACAGAATCTCCGCAGATTCCAAAGATGCGGGTCAGGGGCCCTCAAGCCATCCTCATTCTGCTGTCGGGGGCCCTGGCCCTGACCGGGACCTGGGCGGGTCCCCACTCCCTGAGCTATTTCTACACCGCCGTGTCCCGGCCCGACCGCGGGGACTCCCGCTTCATCGCCGTCGGCTACGTGGACGACACGCAGTTCGTGCGGTTCGACAGCGACGCCCCCAATCCGCGGATGGAGCCGCGGGCGCCGTGGATAGAGAAGGAGGGGCAGGAGTATTGGGATAGGAACACGCGGAACGCCATGCGCAGCGCACAGACTTTCCGAGTGAACCTGCGCACAGCTCTTGGCTACTACAACCAGAGCGTGGCCGGGTCTCACACCTTCCAGAGCATGTACGGCTGCTACTTGGGACCAGACGGGCTCCTCCTCCGCGGGTACAGACAGTACGCCTACGACAGCGCCGATTACATCGCCCTGAACGAGGACCTGCGCTCCTGGACCGCGGCGGACACTGCGGCCCAGATCACCAAGCGCAAGTGGGAGACGGCCAATGTGGCGGAGGGAGAGAGGAGCTACCTGCAGGGCCTGTGTGTGGAGTCGCTCCAGAAATACCTGGAGATGGGGAAGGACACGCTGCAGCGCGCAGAGCCTCCAAAGACACATGTGACCCGCCACCCCAGCTCTGACCTCGGGGTCACCTTGAGGTGCTGGGCCCTGGGCTTCTACCCTAAGGAGATCTCCCTGACCTGGCAGCGCGAGGGCCAGGACCAGAGCCAGGACATGGAGCTGGTGGAGACCAGGCCCTCAGGGGATGGGACCTTCCAGAAGTGGGCGGCCCTGGTGGTGCCTCCTGGAGAGGAGCAGAGCTACACCTGCCATGTGCAGCACGAGGGCCTGCAGGAGCCCCTCACCCTGAGATGGGAACCTCCTCAGCCCCCCGTCCCCATCGTGGGCATCATTGTTGGCCTGGTTCTTGTCCTGGTCGCTGGAGCCATGGTGGCTGGAGTTGTGATCTGGAGGAAGAAGCGCCCAGGTGAAAAAGGAGGGAGCTACACTCAGGCTGCAGGCAGTGACAGTGCCCAGGGCTCCGATGTGTCCCTTACCAAGGATCCTAGAGTGTGAGACAGCTGCCTTGTGGGGACTGAGTGACACAAGATTTGTTCACATCCCACTTTGTGACTTCAGATCCCCTGACTCCTGTTTCTGCAGCAGCATTTGAATGTGTCTGTGTCGG
>SLA-2*05:03
CCACAGAATCTCCGCAGATTCCAAAGATGCGGGTCAGGGGCCCTCAAGCCATCCTCATTCTGCTGTCGGGGGCCCTGGCCCTGACCGGGACCTGGGCGGGTCCCCACTCCCTGAGCTATTTCTACACCGCCGTGTCCCGGCCCGACCGCGGGGACTCCCGCTTCATCGCCGTCGGCTACGTGGACGACACGCAGTTCGTGCGGTTCGACAGCGACGCCCCCAATCCGCGGATGGAGCCGCGGGCGCCGTGGATAGAGAAGGAGGGGCAGGAGTATTGGGATGAGGAGACGCGGAAAGTCATGGGCAGCGCACAGACTTTCCGAGTGAACCTGCGCACAGCTCTTGGCTACTACAACCAGAGCGTGGCCGGGTCTCACACCTTCCAGTGGATGTACGGCTGCTACTTGGGACCAGACGGGCTCCTCCTCCGCGGGTACAGTCAGTACGCCTACGACAGCGCCGATTACATCGCCCTGAACGAGGACCTGCGCTCCTGGACCGCGGCGGACACGGCGGCTCAGATCTCCAAGCGCAAGTGGGAGACGGCCAATGTGGCGGAGGGAGAGAGGAGCTACCTGCAGGGCCTGTGTGTGGAGTCGCTCCAGAAATACCTGGAGATGGGGAAGGACACGCTGCAGCGCGCAGAGCCTCCAAAGACACATGTGACCCGCCACCCCAGCTCTGACCTCGGGGTCACCTTGAGGTGCTGGGCCCTGGGCTTCTACCCTAAGGAGATCTCCCTGACCTGGCAGCGCGAGGGCCAGGACCAGAGCCAGGACATGGAGCTGGTGGAGACCAGGCCCTCAGGGGATGGGACCTTCCAGAAGTGGGCGGCCCTGGTGGTGCCTCCTGGAGAGGAGCAGAGCTACACCTGCCATGTGCAGCACGAGGGCCTGCAGGAGCCCCTCACCCTGAGATGGGAACCTCCTCAGCCCCCCGTCCCCATCGTGGGCATCATTGTTGGCCTGGTTCTTGTCCTGGTCGCTGGAGCCATGGTGGCTGGAGTTGTGATCTGGAGGAAGAAGCGCCCAGGTGAAAAAGGAGGGAGCTACACTCAGGCTGCAGGCAGTGACAGTGCCCAGGGCTCCGATGTGTCCCTTACCAAGGATCCTAGAGTGTGAGACAGCTGCCTTGTGGGGACTGAGTGACACAAGATTTGTTCACATCCCACTTTGTGACTTCAGATCCCCTGACTCCTGTTTCTGCAGCAGCATTTGAATGTGTCTGTGTCGG
>SLA-2*05:04
CCACAGAATCTCCGCAGATTCCAAAGATGCGGGTCAGGGGCCCTCAAGCCATCCTCATTCTGCTGTCGGGGGCCCTGGCCCTGACCGGGACCTGGGCGGGTCCCCACTCCCTGAGCTATTTCTCCACCGCCGTGTCCCGGCCCGACCGCGGGGACTCCCGCTTCATCGCCGTCGGCTACGTGGACGACACGCAGTTCGTGCGGTTCGACAGCGACGCCCCCAATCCGCGGATGGAGCCGCGGGCGCCGTGGATAGAGAAGGAGGGGCAGGAGTATTGGGATGAGGAGACGCGGAAAGTCATGGGCAGCGCACAGACTTTCCGAGTGAACCTGCGCACAGCTCTTGGCTACTACAACCAGAGCGTGGCCGGGTCTCACACCTTCCAGTGGATGTTCGGCTGCTACTTGGGACCAGACGGGCTCCTCCTCCGCGGGTACAGTCAGTACGCCTACGACAGCGCCGATTACATCGCCCTGAACGAGGACCTGCGCTCCTGGACCGCGGCGGACACGGCGGCTCAGATCACCAAGCGCAAGTGGGAGACGGCCAATGTGGCGGAGGGAGAGAGGAGCTACCTGCAGGGCCTGTGTGTGGAGGGGCTCCAGAAATACCTGGAGATGGGGAAGGACACGCTGCAGCGCGCAGAGCCTCCAAAGACACATGTGACCCGCCACCCCAGCTCTGACCTCGGGGTCACCTTGAGGTGCTGGGCCCTGGGCTTCTACCCTAAGGAGATCTCCCTGACCTGGCAGCGCGAGGGCCAGGACCAGAGCCAGGACATGGAGCTGGTGGAGACCAGGCCCTCAGGGGATGGGACCTTCCAGAAGTGGGCGGCCCTGGTGGTGCCTCCTGGAGAGGAGCAGAGCTACACCTGCCATGTGCAGCACGAGGGCCTGCAGGAGCCCCTCACCCTGAGATGGGAACCTCCTCAGCCCCCCGTCCCCATCGTGGGCATCATTGTTGGCCTGGTTCTTGTCCTGGTCGCTGGAGCCATGGTGGCTGGAGTTGTGATCTGGAGGAAGAAGCGCCCAGGTGAAAAAGGAGGGAGCTACACTCAGGCTGCAGGCAGTGACAGTGCCCAGGGCTCCGATGTGTCCCTTACCAAGGATCCTAGAGTGTGAGACAGCTGCCTTGTGGGGACTGAGTGACACAAGATTTGTTCACATCCCACTTTGTGACTTCAGATCCCCTGACTCCTGTTTCTGCAGCAGCATTTGAATGTGTCTGTGTCGG
>SLA-2*05:05
CCACAGAATCTCCGCAGATTCCAAAGATGCGGGTCAGGGGCCCTCAAGCCATCCTCATTCTGCTGTCGGGGGCCCTGGCCCTGACCGGGACCTGGGCGGGTCCCCACTCCCTGAGCTATTTCTACACCGCCGTGTCCCGGCCCGACCGCGGGGACTCCCGCTTCATCGCCGTCGGCTACGTGGACGACACGCAGTTCGTGCGGTTCGACAGCGACGCCCCCAATCCGCGGATGGAGCCGCGGGCGCCGTGGATAGAGAAGGAGGGGCAGGAGTATTGGGATGAGGAGACGCGGAAAGTCATGGGCAGCGCACAGACTTTCCGAGTGAACCTGCGCACAGCTCTTGGCTACTACAACCAGAGCGTGGCCGGGTCTCACACCCTCCAGTGGATGTACGGCTGCTACTTGGGACCAGACGGGCTCCTCCTCCGCGGGTACAGACAGGACGCCTACGACGGCGCCGATTACATCGCCCTGAACGAGGACCTGCGCTCCTGGACCGCGGCGGACACGGCGGCTCAGATCACCAAGCGCAAGTGGGAGGCGGCCGATGAGGCGGAGCAGTGGAGGAGCTACCTGCAGGGCCTGTGTGTGGAGGGGCTCCAGAAATACCTGGAGATGGGGAAGGACACGCTGCAGCGCGCAGAGCCTCCAAAGACACATGTGACCCGCCACCCCAGCTCTGACCTGGGGGTCACCTTGAGGTGCTGGGCCCTGGGCTTCTACCCTAAGGAGATCTCCCTGACCTGGCAGCGGGAGGGCCAGGACCAGAGCCAAGACATGGAGCTGGTGGAGACCAGGCCCTCAgGGGATGGGACCTTCCAGAAGTGGGCGGCCCTGGTGGTGCCTCCTGGAGAGGAGCAGAGCTACACCTGCCATGTGCAGCACGAGGGCCTGCAGGAGCCCCTCACCCTGAGATGGGAACCTCCTCAGCCCCCCGTCCCCATCGTGGGCATCATTGTTGGCCTGGTTCTTGTCCTGGTCGCTGGAGCCATGGTGGCTGGAGTTGTGATCTGGAGGAAGAAGCGCCCAGGTGAAAAAGGAGGGAGCTACACTCAGGCTGCAGGCAGTGACAGTGCCCAGGGCTCCGATGTGTCCCTTACCAAGGATCCTAGAGTGTGAGACAGCTGCCTTGTGGGGACTGAGTGACACAAGATTTGTTCACATCCCACTTTGTGACTTCAGATCCCCTGACTCCTGTTTCTGCAGCAGCATTTGAATGTGTCTGTGTCGG
>SLA-2*06:02:01
CCACAGAATCTCCGCAGATTCCAAAGATGCGGGTCAGGGGCCCTCAAGCCATCCTCATTCTGCTGTCGGGGGCCCTGGCCCTGACCGGGACCCAGGCGGGTCCCCACTCCCTGAGCTATTTCCACACCGCCGTGTCCCGGCCCGACCTCGGGGACTCCCGCTTCCTCACCGTCGGGTACGTGGACGACACGCAGTTCGTGCGGTTCGACAGCGACGCCCCGAATCCGAGGAAAGAGCCGCGGGCGCCGTGGATCGAACAGGAGGGGCAGGACTATTGGGATCGGGAGACACAGATCAGCAAGGACAACGCACAGACTTACCGAGTGGGCCTGAACACCCTGCGCGGCTACTACAACCAGAGCGAGGCCGGGTCTCACACCCTCCAGGTCATGTTTGGCTGCGACGTGGGACCAGACGGGCTCCTCCTCCGCGGGTACATACAGTTCGCCTACGACGGCGCCGATTACCTCGCCCTGAACGAGGACCTGCGCTCCTGGACCGCGGCGGACACGGCGGCTCAGATCTCCAAGCGCAAGTTTGATGCGGCCGATGAGGCGGAGCAAATGAGAAGCTACCTGCAGGGCCTGTGTGTGGAGTCGCTCCGCAAATACCTGGAGATGGGGAAGGACACGCTGCAGCGCGCAGAGCCTCCAAAGACACATGTGACCCGCCACCCCAGCTCTGACCTCGGGGTCACCATGAGGTGCTGGGCCCTGgGCTTCTACCCTAAGGAGATCTCCCTGACCTGGCAGCGGGAGGGCCAGGACCAGAGCCAGGACATGGAGCTGGTGGAGACCAGGCCCTCAGGGGATGGGACCTTCCAGAAGTGGGCGGCCCTGGTGGTGCCTCCTGGAGAGGAGCAGAGCTACACCTGCCATGTGCAGCACGAGGGCCTGCAGGAGCCCCTCACCCTGAGATGGGAACCTCCTCAGCCCCCCGTCCCCATCGTGGGCATCATTGTTGGCCTGGTTCTTGTCCTGGTCGCTGGAGCCATGGTGGCTGGAGTTGTGATCTGGAGGAAGAAGCGCTCAGGTGAAAAAGGAGGGAGCTACACTCAGGCTGCAGGCAGTGACAGTGCCCAGGGCTCCGATGTGTCCCTTACCAAGGATCCTAGAGTGTGAGACAGCTGCCTTGTGGGGACTGAGGGACACAAGATTTGTTCACATCCCACTTTGTGACTTCAGATCCCCTGACTCCTGTTTCTGCAGCAGCATTTGAATGTGTCTGTGTCGG
>SLA-2*09:03
CCACAGAATCTCCGCAGATTCCAAAGATGCGGGTCAGGGGCCCTCAAGCCATCCTCATTCTGCTGTCGGGGGCCCTGGCCCTGACCGGGACCCAGGCGGGTTCCCACTCCCTGAGCTATTTCCACACCGCCGTGTCCCGGCCCGACCGCGGGGACTCTCGCTTCATCGCCGTCGGCTACGTGGACGACACGCAGTTCGTGCGGTTCGACAACTACGCCCCGAATCCGCGGATGGAGCCTCGGGCGCCGTGGATACAGCAGGAGGGGCAGGACTATTGGGATCGGGAGACACAGATCAGCAAGGACAACGCACAGATTTACCGAGTGGGCCTGAACAACCTGCGCGGCTACTACAACCAGAGCGAGGCCGGGTCTCACACCATCCAGAGCATGTACGGCTGCGACGTGGGACCAGACGGGCTCTTCCTCCACGGGTACCATCAGGACGCCTACGACGGCGCCGATTACATCGCCCTGAACGAGGACCTGCGCTCCTGGACCGCGGCGGACATGGCGGCTCAGATCTCCAAGCGCAAGAGGGAGGCGGCCGATGTGGCGGAGCACTGGAGGAGCTACCTGCAGGGCCGGTGTGTGGAGGGGCTCCGCAGATACCTGCAGATGGGGAAGGACACGCTGCAGCGCGCAGAGCCTCCAAAGACACATGTGACCCGCCACCCCAGCTCTGACCTGGGGGTCACCTTGAGGTGCTGGGCCCTGGGCTTCTACCCTAAGGAGATCTCCCTGACCTGGCAGCGGGAGGGCCAGGACCAGAGCCAGGACATGGAGCTGGTGGAGACCAGGCCCTCAGGGGATGGGACCTTCCAGAAGTGGGCGGCCCTGGTGGTGCCTCCTGGAGAGGAGCAGAGCTACACCTGCCATGTGCAGCACGAGGGCCTGCAGGAGCCCCTCACCCTGAGATGGGAACCTCCACAGCCCCCCGTCCCCATCGTGGGCATCATTGTTGGCCTGGTTTTTGTTGTTGGAACCATGGTGGCTGGAGTTGTGATCTGGTGGAAGAAGCGCTCAGGTGAAAAAGGAGGGAGCTACACTCAGGCTGCAGGCAGTGACAGTGCCCAGGGCTCCGATGTGTCCCTTACCAAGGGTCCTAGAGTGTGAGACAGCTGCCTTGTGGGGACTGAGTGACACAGATTTGTTCACATCCCACTTTGTGACTTCGGATCCCCTGCCTCCTGTTTCTGCAGCAGCATTTGAATGTGTCTGTGTCGG
>SLA-2*09:05
CCACAGAATCTCCGCAGATTCCAAAGATGCGGGTCAGGGGCCCTCAAGCCATCCTCATTCTGCTGTCGGGGGCCCTGGCCCTGACCGGGACCCAGGCGGGTCCCCACTCCCTGAGCTATTTCTACACCGCCGTGTCCCGGCCCGACCGCGGGGACTCCCGCTTCCTCACCGTCGGGTACGTGGACGACACGCAGTTCGTGCGGTTCGACAACTACGCCCCGAATCCGCGGATGGAGCCTCGGGCGCCGTGGATACAGCAGGAGGGGCAGGAGTATTGGGATGAGGAGACGCGGAAAGTCAAGGAAACCGCACAGACTTACCGAGTGGGCCTGAACACCCTGCGCGGCTACTACAACCAGAGCGAGGCCGGGTCTCACACCATCCAGAGCATGTACGGCTGCGACGTGGGACCAGACGGGCTCTTCCTCCACGGGTACCATCAGGACGCCTACGACGGCGCCGATTACATCGCCCTGAACGAGGACCTGCGCTCCTGGACCGCGGCGGACATGGCGGCTCAGATCTCCAAGCGCAAGAGGGAGGCGGCCAATGTGGCGGAGCACTGGAGGAGCTACCTGCAGGGCCTGTGTGTGGAGGGGCTCCGCAGATACCTGCAGATGGGGAAGGACACGCTGCAGCGCGCAGAGCCTCCAAAGACACATGTGACCCGCCACCCCAGCTCTGACCTGGGGGTCACCTTGAGGTGCTGGGCCCTGGGCTTCTACCCTAAGGAGATCTCCCTGACCTGGCAGCGGGAGGGCCAGGACCAGAGCCAGGACATGGAGCTGGTGGAGACCAGGCCCTCAGGGGATGGGACCTTCCAGAAGTGGGCGGCCCTGGTGGTGCCTCCTGGAGAGGAGCAGAGCTACACCTGCCATGTGCAGCACGAGGGCCTGCAGGAGCCCCTCACCCTGAGATGGGAACCTCCTCAGCCCCCCGTCCCCATCGTGGGCATCATTGTTGGCCTGGTTCTTGTCCTGGTCGCTGGAGCCATGGTGGCTGGAGTTGTGATCTGGAGGAAGAAGCGCCCAGGTGAAAAAGGAGGGAGCTACACTCAGGCTGCAGGCAGTGACAGTGCCCAGGGCTCCGATGTGTCCCTTACCAAGGATCCTAGAGTGTGAGACAGCTGCCTTGTGGGGACTGAGTGACACAAGATTTGTTCACATCCCACTTTGTGACTTCAGATCCCCTGACTCCTGTTTCTGCAGCAGCATTTGAATGTGTCTGTGTCGG
>SLA-2*10:01
CCACAGAATCTCCGCAGATTCCAAAGATGCGGGTCAGGGGCCCTCAAGCCATCCTCATTCTGCTGTCGGGGGCCCTGGCCCTGACCGGGACTCAGGCGGGTCCCCACTCCCTGAGCTATTTCTACACCGCCGTGTCCCGGCCCGACCGCGGGGACTCCCGCTTCTTCATTGTCGGCTACGTGGACGACACGCAGTTCGTGCGGTTCGACAGCGACGCCCCAAATGCAAAGATGGAGCCGCGGGCGCAGTGGATACAGCAGGAGGGGCAGGAGTATTGGGATCGGGAGACACAGATCAGCAAGGACAACGCACAGATTAACCGAGTGAACCTGAACACCCTGCGCGGCTACTACAACCAGAGCGAGGCCGGGTCTCACACCCTCCAGAGAATGTACGGCTGCTACTTGGGACCAGACGGGCTCCTCCTCCGCGGGTACGATCAGGACGCCTACGACGGCGCCGATTACATCGCCCTGAACGAGGACCTGCGCTCCTGGACCGCGGCGGACATGGCGGCTCAGATCTCCAAGCGCAAGAGGGAGGCGGCCGATGAGGCGGAGCGGATGAGGAGCTACCTGCAGGGCCGGTGTGTGGAGTGGCTCCAGAAATACCTGGAGATGGGGAAGGACACGCTGCAGCGCGCAGAGCCTCCAAAGACACATGTGACCCGCCACCCCAGCTCTGACCTCGGGGTCACCTTGAGGTGCTGGGCCCTGGGCTTCTACCCTAAGGAGATCTCCCTGAGCTGGCAGCGCGAGGGCCAGGACCAGAGCCAGGACATGGAGCTGGTGGAGACCAGGCCCTCAGGGGATGGGACCTTCCAGAAGTGGGCGGCCCTGGTGGTGCCTCCTGGAGAGGAGCAGAGCTACACCTGCCATGTGCAGCACGAGGGCCTGCAGGAGCCCCTCACCCTGAGATGGGACCCTGCTCAGCCCCCTGTCCCCATGGTGGGCATCATTGTTGGCCTGGTTCTTGTCCTGGTCGCTGGAGCCATGGTGGCTGGAGTTGTGATCTGGAGGAAGAAGCGCTCAGGTGAAAAAGGAGGGAGCTACACTCAGGCTGCAGGCAGTGACAGTGCCCAGGGCTCCGATGTGTCCCTTACCAAGGATCCTAGAGTGTGAGACAGCTGCCTTGTGGGGACTGAGTGACACAAGATTTGTTCACATCCCACTTTGTGACTTCAGATCCCCTGACTCCTGTTTCTGCAGCAGCATTTGAATGTGTCTGTGTCGG
>SLA-2*10:04
CCACAGAATCTCCGCAGATTCCAAAGATGCGGGTCAGGGGCCCTCAAGCCATCCTCATTCTGCTGTCGGGGGCCCTGGCCCTGACCGGGACTCAGGCGGGTCCCCACTCCCTGAGCTATTTCTACACCGCCGTGTCCCGGCCCGACCGCGGGGACTCCCGCTTCTTCATTGTCGGCTACGTGGACGACACGCAGTTCGTGCGGTTCGACAGCGACGCCCCAAATGCAAAGATGGAGCCGCGGGCGCAGTGGATACAGCAGGAGGGGCAGGAGTATTGGGATCGGGAGACACAGATCAGCAAGGACAACGCACAGACTTACCGAGTGGGCCTGAAGAACCTGCGCGGCTACTACAACCAGAGCGAGGCCGGGTCTCACACCCTCCAGAGAATGTTTGGCTGCTACTTGGGACCAGACGGGCTCCTCCTCCGCGGGTACGATCAGGACGCCTACGACGGCGCCGATTACCTCGCCCTGAACGAGGACCTGCGCTCCTGGACCGCGGCGGACATGGCGGCTCAGATCTCCAAGCGCAAGAGGGAGGCGGCCGATGAGGCGGAGCGGATGAGGAGCTACCTGCAGGGCCGGTGTGTGGAGTGGCTCCAGAAATACCTGGAGATGGGGAAGGACACGCTGCAGCGCGCAGAGCCTCCAAAGACACATGTGACCCGCCACCCCAGCTCTGACCTCGGGGTCACCTTGAGGTGCTGGGCCCTGGGCTTCTACCCTAAGGAGATCTCCCTGAGCTGGCAGCGCGAGGGCCAGGACCAGAGCCAGGACATGGAGCTGGTGGAGACCAGGCCCTCAGGGGATGGGACCTTCCAGAAGTGGGCGGCCCTGGTGGTGCCTCCTGGAGAGGAGCAGAGCTACACCTGCCATGTGCAGCACGAGGGCCTGCAGGAGCCCCTCACCCTGAGATGGGACCCTGCTCAGCCCCCTGTCCCCATGGTGGGCATCATTGTTGGCCTGGTTCTTGTCCTGGTCGCTGGAGCCATGGTGGCTGGAGTTGTGATCTGGAGGAAGAAGCGCTCAGGTGAAAAAGGAGGGAGCTACACTCAGGCTGCAGGCAGTGACAGTGCCCAGGGCTCCGATGTGTCCCTTACCAAGGATCCTAGAGTGTGAGACAGCTGCCTTGTGGGGACTGAGTGACACAAGATTTGTTCACATCCCACTTTGTGACTTCAGATCCCCTGACTCCTGTTTCTGCAGCAGCATTTGAATGTGTCTGTGTCGG
>SLA-2*10:05
CCACAGAATCTCCGCAGATTCCAAAGATGCGGGTCAGGGGCCCTCAAGCCATCCTCATTCTGCTGTCGGGGGCCCTGGCCCTGACCGGGACTCAGGCGGGTCCCCACTCCCTGAGCTATTTCTACACCGCCGTGTCCCGGCCCGACCGCGGGGACTCCCGCTTCTTCATTGTCGGCTACGTGGACGACACGCAGTTCGTGCGGTTCGACAGCGACGCCCCAAATGCAAAGATGGAGCCGCGGGCGCAGTGGATACAGCAGGAGGGGCAGGAGTATTGGGATCGGGAGACACAGATCAGCAAGGAAACCGCACAGAATTACCGAGTGGACCTGAACACCCTGCGCGGCTACTACAACCAGAGCGAGGCCGGGTCTCACACCTACCAGTGGATGTACGGCTGCTACTTGGGACCAGACGGGCTCCTCCTCCGCGGGTACGATCAGGACGCCTACGACGGCGCCGATTACCTCGCCCTGAACGAGGACCTGCGCTCCTGGACCGCGGCGGACATGGCGGCTCAGATCTCCAAGCGCAAGAGGGAGGCGGCCGATGAGGCGGAGCGGATGAGGAGCTACCTGCAGGGCCGGTGTGTGGAGTGGCTCCAGAAATACCTGGAGATGGGGAAGGACACGCTGCAGCGCGCAGAGCCTCCAAAGACACATGTGACCCGCCACCCCAGCTCTGACCTCGGGGTCACCTTGAGGTGCTGGGCCCTGGGCTTCTACCCTAAGGAGATCTCCCTGAGCTGGCAGCGCGAGGGCCAGGACCAGAGCCAGGACATGGAGCTGGTGGAGACCAGGCCCTCAGGGGATGGGACCTTCCAGAAGTGGGCGGCCCTGGTGGTGCCTCCTGGAGAGGAGCAGAGCTACACCTGCCATGTGCAGCACGAGGGCCTGCAGGAGCCCCTCACCCTGAGATGGGACCCTGCTCAGCCCCCTGTCCCCATGGTGGGCATCATTGTTGGCCTGGTTCTTGTCCTGGTCGCTGGAGCCATGGTGGCTGGAGTTGTGATCTGGAGGAAGAAGCGCTCAGGTGAAAAAGGAGGGAGCTACACTCAGGCTGCAGGCAGTGACAGTGCCCAGGGCTCCGATGTGTCCCTTACCAAGGATCCTAGAGTGTGAGACAGCTGCCTTGTGGGGACTGAGTGACACAAGATTTGTTCACATCCCACTTTGTGACTTCAGATCCCCTGACTCCTGTTTCTGCAGCAGCATTTGAATGTGTCTGTGTCGG
>SLA-2*10:06
CCACAGAATCTCCGCAGATTCCAAAGATGCGGGTCAGGGGCCCTCAAGCCATCCTCATTCTGCTGTCGGGGGCCCTGGCCCTGACCGGGACTCAGGCGGGTCCCCACTCCCTGAGCTATTTCTACACCGCCGTGTCCCGGCCCGACCGCGGGGACTCCCGCTTCTTCATTGTCGGCTACGTGGACGACACGCAGTTCGTGCGGTTCGACAGCGACGCCCCAAATGCAAAGATGGAGCCGCGGGCGCAGTGGATACAGCAGGAGGGGCAGGAGTATTGGGATCGGGAGACACAGATCAGCAAGGAAACCGCACAGAATTACCGAGTGGACCTGAACACCCTGCGCGGCTACTACAACCAGAGCGAGGCCGGGTCTCACACCATCCAGAGAATGTACGGCTGCTACTTGGGACCAGACGGGCTCCTCCTCCGCGGGTACAGTCAGTATGGCTACGACGGCGCCGATTACATCGCCCTGAACGAGGACCTGCGCTCCTGGACCGCGGCGGACATGGCGGCTCAGATCACCAAGCGCAAGTGGGAGGCGGCCGATGCGGCGGAGCAGGAGAGGAGCTACCTGCAGGGCACGTGTGTGGAGTGGCTCCAGAAATACCTGGAGATGGGGAAGGACACGCTGCAGCGCGCAGAGCCTCCAAAGACACATGTGACCCGCCACCCCAGCTCTGACCTCGGGGTCACCTTGAGGTGCTGGGCCCTGGGCTTCTACCCTAAGGAGATCTCCCTGAGCTGGCAGCGCGAGGGCCAGGACCAGAGCCAGGACATGGAGCTGGTGGAGACCAGGCCCTCAGGGGATGGGACCTTCCAGAAGTGGGCGGCCCTGGTGGTGCCTCCTGGAGAGGAGCAGAGCTACACCTGCCATGTGCAGCACGAGGGCCTGCAGGAGCCCCTCACCCTGAGATGGGACCCTGCTCAGCCCCCTGTCCCCATGGTGGGCATCATTGTTGGCCTGGTTCTTGTCCTGGTCGCTGGAGCCATGGTGGCTGGAGTTGTGATCTGGAGGAAGAAGCGCTCAGGTGAAAAAGGAGGGAGCTACACTCAGGCTGCAGGCAGTGACAGTGCCCAGGGCTCCGATGTGTCCCTTACCAAGGATCCTAGAGTGTGAGACAGCTGCCTTGTGGGGACTGAGTGACACAAGATTTGTTCACATCCCACTTTGTGACTTCAGATCCCCTGACTCCTGTTTCTGCAGCAGCATTTGAATGTGTCTGTGTCGG
>SLA-2*16:03
CCACAGAATCTCCGCAGATTCCAAAGATGCGGGTCAGGGGCCCTCAAGCCATCCTCATTCTGCTGTCGGGGGCCCTGGCCCTGACCGGGACCCAGGCGGGTTCCCACTCCCTGAGCTATTTCTACACCGCCGTGTCCCGGCCCGACCGCGGGGACTCCCGCTTCCTCACCGTCGGGTACGTGGACGACACGCAGTTCGTGCGGTTCGACAGCGACGCCCCGAATCCGAGGGAGGAGCCGCGGGCGCCGTGGATACAGCAGGAGGGGCAGGACTATTGGGATAGGAACACGCAGATTTACAAGGAAACCGCACAGATTTACAGAGTGGGCCTGAACAACCTGCGCGGCTACTACAACCAGAGCGAGGCCGGGTCTCACACCTTCCAGAGCATGTACGGCTGCGACGTGGGACCAGACGGGCTCTTCCTCCGCGGGTACAGTCAGGACGCCTACGACGGCGCCGATTACGTCGCCCTGAACGAGGACCTGCGCTCCTGGACCGCGGCGGACACGGCGGCTCAGATCACCAAGCGCAAGAGGGAGGCGGCCGATGCGGCGGAGCAGTGGAGGAGCTACCTGCAGGGCACGTGTGTGGAGGGGCTCCGCAGATACCTGGAGATGGGGAAGGACACGCTGCAGCGCGCAGAGCCTCCAAAGACACATGTGACCCGCCACCCCAGCTCTGACCTGGGGGTCACCTTGAGGTGCTGGGCCCTGGGCTTCTACCCTAAGGAGATCTCCCTGACCTGGCAGCGCGAGGGCCAGGACCAGAGCCAGGACATGGAGCTGGTGGAGACCAGGCCCTCAGGGGATGGGACCTTCCAGAAGTGGGCGGCCCTGGTGGTGCCTCCTGGAGAGGAGCAGAGCTACACCTGCCATGTGCAGCACGAGGGCCTGCAGGAGCCCCTCACCCTGAGATGGGACCCTCCTCAGCCCCCCGTCCCCATCGTGGGCATCATTGTTGGCCTGGTTCTGGTCCTGGTCACTGGAGCCGTGGTGACTGGAGTTGTGATCTGGAGGAAGAAGCGCTCAGGTGAAAAAGGAGGGAGCTACACTCAGGCTGCAGGGAGTGACAGTGCCCAGGGCTCCGATGTGTCCCTTACCAAGGATCCTAGAGTGTGAGACAGCTGCCTTGTGGGGACTGAGTGACACAAGATTTGTTCACATCCCACTTTGTGACTTCAGATCCCCTGACTCCTGTTTCTGCAGCAGCATTTGAATGTGTCTGTGTCGG
>SLA-3*01:01
CCAGACTCCGAGGCTGAGGATCATGGGGCCCCGAGCCCTCTTCTTGCTGCTGTCGGGGACCCTGGCCCTGACTGGTACCCGGGAGGGTCCCCACTCCCTGAGGTATTTCGACACCGCCGTGTCCCGGCCCGACCGCGGGAAGCCCCGTTTCATCTCCGTCGGCTACGTGGACGACACGCAGTTCGTGCGGTTCGACAGCGACGCCCCGAATCCGCGGATGGAGCCGCGGGCGCCGTGGATAGAGCAGGAGGGGCAGGAGTATTGGGATGAGGAGACGCGGAACGCCATGGGCAGCGCACAGACTTTCCGAGTGAACCTGAACAACCTGCGCGGCTACTACAACCAGAGCGAGGCCGGGTCTCACACCTTCCAGAGCATGTACGGCTGCGACGTGGGGCCAGACGGGCTCCTCCTCCGCGGGTACAGTCAGTTTGGCTACGACGGCGCCGATTACATCGCCCTGAACGAGGACCTGCGCTCCTGGACCGCGGCGGACACGGCGGCTCAGATCACCAAGCGCAAGAGGGAGGCGGCCGATGCGGCGGAGCAAATGAGAAGCTACCTGGAGGGCGCGTGTGTGGTGTGGCTCCAGAAATACCTGGAGATGGGGAATAACACGCTGCAGCGCGCAGAGCCTCCAAAGACACATGTGACCCGCCACCCCAGCTCTGACCTGGGGGTCACCCTGAGGTGCTGGGCCCTGGGCTTCTACCCTAAGGAGATCTCCCTGACCTGGCAGCGCGAGGGCCAGGACCAGAGCCAAGACATGGAGCTGGTGGAGACCAGGCCCTCAGGGGATGGGACCTTCCAGAAGTGGGCGGCCCTGGTGGTGCCTCCTGGAGAGGAGCAGAGCTACACCTGCCATGTGCAGCACGAGGGCCTGCAGGAGCCCCTCACCCTGAGATGGGACCCTCCTCAGCCCCCCGTCCCCATCGTGGGCATCACTGTTGGCCTGGTTCTCGTCCTGGTTGCTGGAGCCGTGGTGGCTGGAGTTGTGATCTGGAGGAAGAAGCGCTCAGGTGAAAAAGGAGGGAGCTACACTCAGGCTGCAGGCAGTGACAGTGCCCAGGGCTCTGATGTGTCCCTCACCAAGGATCCTAGAGTGTGAGACAGCTGCCTTGTGGGGACTAAGGGACACAAGATTTGTTCACGTCCCACTTTGTGACTTCAGACCCCCTGACTCCTATTTCTGCAGCTGCCTCTGAAAGGGTCTGTGTTCCTATGAGCATCCTGAGAGGAGGTGGGGACCCTGGCCCAGCCCTGCCCCCCATGTCCCCTCTTCACCCTGACCTGTGTTCTCTTTCCTGATCCACTTTCCAGCTCCAACAGGTTGGGGGGAGGCAGGCGGCAATGGACCATCTCCATCCTTATGCTAAGTTCATTGCCCTGACTGGTGACTGCGGGGAGCCGAGGAAACACAGGAGGCCAAGGAAGGGAACTAGCCTGACGGCACAGTTCCAAAGGCAGGGTTCCTAACCAAGGGAAAAGAGCCTA
>SLA-3*03:06
CCAGACTCCGAGGCTGAGGATCATGGGGCCCCGAGCCCTCTTCTTGCTGCTGTCGGGGACCCTGGCCCTGACTGGTACCCGGGAGGGTCCCCACTCCCTGAGGTATTTCGACACCGCCGTGTCCCGGCCCGACCGCGGGAAGCCCCGTTTCATCTCCGTCGGCTACGTGGACGACACGCAGTTCGTGCGGTTCGACAGCTACGCCCCGAATCCGCGGATGGAGCCGCGGGCGCAGTGGATACAGCAGGAGGGGCAGGAGTATTGGGATCGGGAGACACAGATCAGCAAGGACAACGCACAGAGATACCGAGTGAACCTGAACACCCTGCGCGGCTACTACAACCAGAGCGAGGCCGGGTCTCACACCATCCAGACCATGTACGGCTGCGACGTGGGACCAGACGGCCTCTTCCTCCACGGGTACCATCAGTACGCCTACGACGGCGCCGATTACCTCGCCCTGAACGAGGACCTGCGCTCCTGGACCGCGGCGGACACGGCGGCTCAGATCTCCAAGCGCAAGAGGGAGGCGGCCGATGCGGCGGAGCAGTGGAGGAGCTACCTGGAGGGCGCGTGTGTGGAGTGGCTCCAGAAATACCTGGAGATGGGGGAGGACACGCTGCAGCGCGCAGAGCCTCCAAAGACACATGTGACCCGCCACCCCAGCTCTGACCTCGGGGTCACCTTGAGGTGCTGGGCCCTGGGCTTCTACCCTAAGGAGATCTCCCTGACCTGGCAGCGGGAGGGCCAGGACCAGAGCCAGGACATGGAGCTGGTGGAGACCAGGCCCTCAGGGGATGGGACCTTCCAGAAGTGGGCGGCCCTGGTGGTGCCTCCTGGAGAGGAGCAGAGCTACACCTGCCATGTGCAGCACGAGGGCCTGCAGGAGCCCCTCACCCTGAGATGGGACCCTCCTCAGCACCCCGTACCCATCATGGGCATCATTGTTGGCCTGGTTCTTGTCCTGGTCGCTGGAGCTGTGGTGGCTGGAGTTGTGATCTGGAGGAAGAAGCGCTCAGGTGAAAAAGGAGGGAGCTACACTCAGGCTGCAGGCAGTGACAGTTCCCAGGGCTCCGATGTGTACCTCATCAAGGATCCTAGAGTGTGAGACAGCTGCCTTGTGGGGACTGAGTGACACAGATCTGTTCACGTCTCACTTTGTGACTTCGGATCCCCTGCCTCCTGTTTCTGCAGCTGCCTCTGAAAGTGTCTGTGTCCCTATGAGCATCCTGAGAGGAGGTGGGGACCCTGGCCCAGCCCTGTCCCCCACGTCCCCTCTTCACCCTGACCTGTGTTCTCTTTCCTGATCCACTTTCCAGCTCCAACAGGTTTGGGGGAGGCAGGCGGCAATGGACCATCTCCATCCTTATGCTAAATTCATTGCCCTGACTGGTGACTGTGAGGAGCCAAGGAGACACAGGAGGCCAAGGAAGGGAACTAGCCTGACAGCACAGTTCCAAAGGGAGGGTTCCTAACCAAGGGAAAAGAGCCTA
>SLA-3*04:01
CCAGACTCCGAGGCTGAGGATCATGGGGCCCCGAGCCCTCTTCCTGCTGCTCTCGGGGGCCCTGGCCCTGACTGGGACCCGGGCGGGTCCCCACTCCCTGAGGTATTTCGACACCGCCGTGTCCCGGCCCGACCGCGGGAAGCCCCGTTTCATCGAAGTCGGCTACGTGGACGACACGCAGTTCGTGCGGTTCGACAGCGACGCCCCCAATCCGCGGATGGAGCCTCGGGTGCCGTGGATAGAGAAGGAGGGGCAGGAGTATTGGGATAAGGAGACGGAGAACGCCATGGGCAGCGCACAGACTTTCCGAGTGAACCTGAAAAACCTGCGCGGCTACTACAACCAGAGCGAGGCCGGGTCTCACACCCTCCAGAGCATGTACGGCTGCGACGTGGGACCAGACGGGCTCCTCCTCCGCGGGTACAGTCAGGACGCCTACGACGGCGCCGATTACATCGCCCTGAACGAGGACCTGCGCTCCTGGACCGCGGCGGACACGGCGGCTCAGATCACCAAGCGCAAGAGGGAGGCGGCCGATGCGGCGGAGCAAATGAGAAGCTACCTGGAGGGCGCGTGTGTGGAGTGGCTCCAGAAATACCTGCAGATGGGGAAGGACACGCTGCAGCACGCAGAGCCTCCAAAGACACATGTGACCCGCCACCCCAGCTCTGACCTCGGGGTCACCTTGAGGTGCTGGGCCCTGGGCTTCTACCCTAAGGAGATCTCCCTGACCTGGCAGCGCGAGGGCCAGGACCAGAGCCAGGACATGGAGCTGGTGGAGACCAGGCCCTCAGGGGATGGGACCTTCCAGAAGTGGGCGGCCCTGGTGGTGCCTCCTGGAGAGGAGCAGAGCTACACCTGCCATGTGCAGCACGAGGGCCTGCAGGAGCCCCTCACCCTGAGATGGGACCCTCCTCAGCCCCCCGTCCCCATCGTGGGCATCATTGTTGGCCTGGTTCTCGTCCTGGTCGCTGGAGCCGTGGTGACTGGAGTTGTGATCTGGAGGAAGAAGCGCTCAGGTGAAAAAGGAGGGAGCTACACTCAGGCTGCAGGCAGTGACAGTGCCCAGGGCTCCGATGTGTCCCTTACCAAGGATCCTAGAGTGTGAGACAGCTGCCTTGTGGGGACTGAGTGACACAGATTTGTTCACGTCCCACTTTGTGACTTCGGATCCCCTGCCTCCTGTTTCTGCAGCTGCCTCTGAAAGGGTCTGTGTTCCTATGAGCATCATGGGAGGAGGTGGGGACCCTGGCCCAGCCCTGCCCCCCACGTCCCCTCCTCACCCTGACCTGTGTTCTCTTTCCTGATCCACTTTCCAGCTCCAACAAGTTGGGGGGAGGCAGGCGGCAATGGACCATCTCCATCCTTATCCTAAATTCATTGCCCTGACTGGTGGCTGCGGGGAGGAGCCGAGGAGACACAGGAGGCCAAGGAAGGGAACTAGCCTGACGGCACAGTTCCAAAGGCAGGGTTCCTAACCAAGGGAAAAGAGCCTA
>SLA-3*04:02
CCAGACTCCGAGGCTGAGGATCATGGGGCCCCGAGCCCTCGTTCTGCTGCTCTCGGGGGCCCTGGCCCTGACTGGGACCCGGGCGGGTCCCCACTCCCTGAGATATTTCGACACCGCCCTGTCCCGGCCCGACCGCGGGAAGCCCCGTTTCATCGAAGTCGGCTACGTGGACGACACGCAGTTCGTGCGGTTCGACAGCGACGCCCCCAATCCGCGGATGGAGCCGCGGGCGCCGTGGATAGAGAAGGCGGAGCAGAAGTATTGGGATGAGGAGACGCAGAACGCCATGGGCAGCGCACAGACTTTCCGAGTGAACCTGAAAAAGCTGCGCGGCTACTACAACCAGAGCGAGGCCGGGTCTCACACCCTCCAGAGCATGTACGGCTGCGACGTGGGACCAGACGGGCTCCTCCTCCGCGGGTACAGTCAGGACGCCTACGACGGCGCCGATTACATCGCCCTGAACGAGGACCTGCGCTCCTGGACCGCGGCGGACACGGCGGCTCAGATCACCAAGCGCAAGAGGGAGGCCGATGCGGCGGAGCAAATGAGAAGCTACCTGGAGGGCGCGTGTGTGGAGTGGCTCCAGAAATACCTGGAGATGGGGAAGGACACGCTGCAGCGCGCAGAGCCTCCAAAGACACATGTGACCCGCCACCCCAGCTCTGACCTGGGGGTCACCCTGAGGTGCTGGGCCCTGGGCTTCTACCCTAAGGAGATCTCCCTGACCTGGCAGCGGGAGGGCCAGGACCAGAGCCAGGACATGGAGCTGGTGGAGACCAGGCCCTCAGGGGATGGGACCTTCCAGAAGTGGGCGGCCCTGGTGGTGCCTCCTGGAGAGGAGCAGAGCTACACCTGCCATGTGCAGCACGAGGGCCTGCAGGAGCCCCTCACCCTGAGATGGGACCCTCCTCAGCCCCCCGTCCCCATCGTGGGCATCATTGTTGGCCTGGTTCTCGTCCTGGTCGCTGGAGCCATGGTGACTGGAGTTGTGATCTGGAGGAAGAAGCGCTCAGGTGAAAAAGGAGGGAGCTACACTCAGGCTGCAGGCAGTGACAGTGCCCAGGGCTCCGATGTGTCCCTTACCAAGGATCCTAGAGTGTGAGACAGCTGCCTTGTGGGGACCAAGTGTTATGAGATTCGTTCACGTCCCACTTCGTGACTTCGGATCCCCTGCCTCCTGTTTCTGCAGCAGCATTTGAGTGTGTCTGTGTTCCTATGAGCATCATGAGAGGAGGTGGGGACCCTGGCCCAGCCCTGCCCCCATGTCCCCTCCTCACCCTGACCTGTGTTCTCTTTCCTGATCCACTTTCCAGCTCCAACAGGTTGGGGGGAGGCAGGCGGCAATGGACCATCTCCATCCTTATCCTAAATTCATTGCCCTGACTGGTGACTGTGGGGAGCCGAGGAGACACAGGAGGCCAAGGAAGGGAACTAGCCTGACGGCACAGTTCCAAAGGCAGGGTTCCTAACCAAGGGAAAAGAGCCTA
>SLA-3*04:04
CCAGACTCCGAGGCTGAGGATCATGGGGCCCCGAGCCCTCGTCCTGCTGCTGTCGGGGGCCCTGGCCCTGACTGGGACCCGGGCGGGTCCCCACTCCCTGAGGTATTTCGACACCGCCGTGTCCCGGCCCGACCGCGGGAAGCCCCGTTTCATCGAAGTCGGCTACGTGGACGACACGCAGTTCGTGCGGTTCGACAGCGACGCCCCCAATCCGCGGATGGAGCCTCGGGTGCCGTGGATACAGCAGAAGGGGCAGAAGTATTGGGATGAGGAGACGCGGAACGCCGTGGGCAGCGCACAGACTTTCCGAGTGAACCTGAAGACCCTGCGCGGCTACTACAACCAGAGCGAGGCCGGGTCTCACACCCTCCAGAGCATGTATGGCTGCGACGTGGGGCCAGACGGATTCTTCCTCCGCGGGTACAGTCAGGACGCCTACGACGGCGCCGATTACCTCGCCCTGAACGAGGACCTGCGCTCCTGGACCGCGGAGGACACGGCGGCTCAGATCACCAAGCGCAAGAGGGAGGCGGCCGATGTGGCGGAGCAAATGAGAAGCTACCTGGAGGGCGCGTGTGTGGAGTCGCTCCGCGAATACCTGGAGATGGGGAAGGACACGCTGCAGCGCGCAGAGCCTCCAAAGACACATGTGACCCGCCACCCCAGCTCTGACCTCGGGGTCACCTTGAGGTGCTGGGCCCTGGGCTTCTACCCTAAGGAGATCTCCCTGAGCTGGCAGCGGGAGGGCCAAGACCAGAGCCAGGACATGGAGCTCGTGGAGACCAGGCCCTCAGGGGATGGGACCTTCCAGAAGTGGGCAGCCCTGGTGGTGCCTCCTGGAGAGGAGCAGAGCTACACCTGCCATGTGCAGCACGAGGGCCTGCAGGAGCCCCTCACCCTGAGATGGGACCCTGCTCAGCCCCCCGTCCCCATGGTGGGCATCATTGTTGGCCTGGTTCTCGTCCTGGTCGCTGGAGCCGTGGTGGCTGGAGTTGTGATCTGGAGGAAGAAGCGCTCAGGTGAAAAAGGAGGGAGCTACACTCAGGCTGCAGGCAGTGACAGTGCCCAGGGCTCCGATGTGTCCCTTACCAAGGATCCTAGAGTGTGAGACAGCTGCCTTGTGGGGACTGAGTGACACAGATTTGTTCACGTCCCACTTTGTGACTTCGGATCCCCTGCCTCCTGTTTCTGCAGCTGCCTCTGAAAGGGTCTGTGTTCCTATGAGCATCATGAGAGGAGGTGGGGACCCTGGCCCAGCCCTGCCCCCCATGTCCCCTCCTCACCCTGACCTGTGTTCTCTTTCCTGATCCACTTTCCAGCTCCAACAGGTTGGGGGGAGGCAGGCGGCAATGGACCATCTCCATCCTTATCCTAAATTCATTGCCCTGACTGGTGACTGTGGGGAGCCGAGGAGACACAGGAGGCCAAGGAAGGGAACTAGCCTGACGGCACAGTTCCAAAGGCAGGGTTCCTAACCAAGGGAAAAGAGCCTA
>SLA-3*05:02
CCAGACTCCGAGGCTGAGGATCATGGGGCCCCGAGCCCTCGTCCTGCTGCTGTCGGGGACCCTGGCCCTGACTGGGACCCGGGCGGGTCCCCACTCCCTGAGGTATTTCGACACCGCCGTGTCCCGGCCCGACCGCGGGAAGCCCCGTTTCATCGAAGTCGGCTACGTGGACGACACGCAGTTCGTGTGGTTCGACAGCGACGCCCCGAATCCGCGGATGGAGCCGCGGGCGCCGTGGATACAGCAGGAGGGTCAGGAGTATTGGGATCGGGAGACACAGATCAGCAAGGACAACGCACAGACTTACCGAGTGAACCTGAACAACCTGCGCGGCTACTACAACCAGAGCGAGGCCGGGTCTCACACCCTCCAGAGCATGTACGGCTGCGACGTGGGACCAGACGGGCTCTTCCTCCGCGGGTACAGTCAGTTCGCCTACGACGGCGCGGATTACATCGCCCTGAACGAGGACCTGCGCTCCTGGACCGCGGCGGACACGGCGGCTCAGATCACCAAGCGCAAGAGGGAGGCGGCCGATGCGGCGGAGCAAATGAGAAGCTACCTGGAGGGCGCCTGTGTGGAGGGGCTCCAGAAATACCTGGAGATGGGGAAGGACACGCTGCAGCGCGCAGAGCCTCCAAAGACACATGTGACCCGCCACCCCAGCTCTGACCTCGGGGTCACCTTGAGGTGCTGGGCCCTGGGCTTCTACCCTAAGGAGATCTCCCTGAGCTGGCAGCGCGAGGGCCAGGACCAGAGCCAGGACATGGAGCTGGTGGAGACCAGGCCCTCAGGGGATGGGACCTTCCAGAAGTGGGCGGCCCTGGTGGTGCCTCCTGGAGAGGAGCAGAGCTACACCTGCCATGTGCAGCACGAGGGCCTGCAGGAGCCCCTCACCCTGAGATGGGACCCTCCTCAGCCCCCCGTCCCCATCGTGGGCATCATTGTTGGCCTGGTTCTCGTCCTGGTCGCTGGAGCCATGGTGGCTGGAGTTGTGATCTGGAGGAAGAAGCGCTCAGGTGAAAAAGGAGGGAGCTACACTCAGGCTGCAGGCAGTGACAGTGCCCAGGGCTCTGATGTGTCCCTCACCCAGGATCCTAGAGTGTGAGACAGCTGCCTTGTGGGGACTGAGTGACACAGATTTGTTCACGTCCCACTTTGTGACTTCGGATCCCCTGACTCCTGTTTCTGCAGCTGCCTCTGAAAGTGTCTTTGTTCCTATGAGCATCATGAGAGGAGGTGGGGACCCTGGCCCAGCCCTGCCCCCCATGTCCCCTCCTCACCCTGACCTGTGTTCTCTTTCCTGATCCACTTTCCAGCTCCAACAGGTTGGGGGGAGGCAGGCGGCAATGGACCATCTCCATCCTTATACTAAATTCATTGCCCTGACTGGTGACTGCGGGGAGCCAAGGAGACACAGGAGGCCAAGGAAGGGAACTAGCCTGATGGCACAGTTCCAAAGGCAGGGTTCCTAACCAAGGGAAAAGAGCCTA
>SLA-3*05:03:02
CCAGACTCCGAGGCTGAGGATCATGGGGCCCCGAGCCCTCGTCCTGCTGCTGTCGGGGACCCTGGCCCTGACTGGGACCCGGGCGGGTCCCCACTCCCTGAGGTATTTCGACACCGCCGTGTCCCGGCCCGACCGCGGGAAGCCCCGTTTCATCGAAGTCGGCTACGTGGACGACACGCAGTTCGTGTGGTTCGACAGCGACGCCCCGAATCCGCGGATGGAGCCGCGGGCGCCGTGGATAGAGAAGGAGGGTCAGGAGTATTGGGATCGGGAGACACAGATCAGCAAGGACAACGCACAGACTTACCGAGTGAACCTGAACAACCTGCGCGGCTACTACAACCAGAGCGAGGCCGGGTCTCACACCCTCCAGAGCATGTACGGCTGCGACGTGGGACCAGACGGGCTCTTCCTCCGCGGGTACAGTCAGTTCGCCTACGACGGCGCGGATTACATCGCCCTGAACGAGGACCTGCGCTCCTGGACCGCGGCGGACACGGCGGCTCAGATCACCAAGCGCAAGAGGGAGGCGGCCGATGCGGCGGAGCAAATGAGAAGCTACCTGGAGGGCGCCTGTGTGGAGGGGCTCCAGAAATACCTGGAGATGGGGAAGGACACGCTGCAGCGCGCAGAGCCTCCAAAGACACATGTGACCCGCCACCCCAGCTCTGACCTGGGGGTCACCTTGAGGTGCTGGGCCCTGGGCTTCTACCCTAAGGAGATCTCCCTGACCTGGCAGCGCGAGGGCCAGGACCAGAGCCAGGACATGGAGCTGGTGGAGACCAGGCCCTCAGGGGATGGGACCTTCCAGAAGTGGGCGGCCCTGGTGGTGCCTCCTGGAGAGGAGCAGAGCTACACCTGCCATGTGCAGCACGAGGGCCTGCAGGAGCCACTCACCCTGAGATGGGACCCTGCTCAGCCCCCCGTCCCCATCGTGGGCATCATTGTTGGCCTGGTTCTCGTCCTGGTCGCTGGAGCCATGGTGGCTGGAGTTGTGATCTGGAGGAAGAAGCGCTCAGGTGAAAAAGGAGGGAGCTACACTCAGGCTGCAGGCAGTGACAGTGCCCAGGGCTCTGATGTGTCCCTCACCCAGGATCCTAGAGTGTGAGACAGCTGCCTTGTGGGGACTGAGTGACACAGATTTGTTCACGTCCCATTTTGTGACTTCGGATCCCCTGACTCCTGTTTCTGCAGCTGCCTCTGAAAGTGTCTTTGTTCCTATGAGCATCATGAGAGGAGGTGGGGACCCTGGCCCAGCCCTGCCCCCCATGTCCCCTCCTCACCCTGACCTGTGTTCTCTTTCCTGATCCACTTTCCAGCTCCAACAGGTTGGGGGGAGGCAGGCGGCAATGGACCATCTCCATCCTTATACTAAATTCATTGCCCTGACTGGTGACTGCGGGGAGCCAAGGAGACACAGGAGGCCAAGGAAGGGAACTAGCCTGATGGCACAGTTCCAAAGGCAGGGTTCCTAACCAAGGGAAAAGAGCCTA
>SLA-3*05:06
CCAGACTCCGAGGCTGAGGATCATGGGGCCCCGAGCCCTCGTCCTGCTGCTGTCGGGGACCCTGGCCCTGACTGGGACCCGGGCGGGTCCCCACTCCCTGAGGTATTTCGACACCGCCGTGTCCCGGCCCGACCGCGGGAAGCCCCGTTTCATCGAAGTCGGCTACGTGGACGACACGCAGTTCGTGTGGTTCGACAGCGACGCCCCGAATCCGCGGATGGAGCCGCGGGCGCCGTGGATAGAGAAGGAGGGGCAGGAGTATTGGGATCGGGAGACACAGATCAGCAAGGACAACGCACAGACTTACCGAGTGAACCTGAACAACCTGCGCGGCTACTACAACCAGAGCGAGGCCGGGTCTCACACCCTCCAGAGCATGTACGGCTGCGACGTGGGACCAGACGGGCTCTTCCTCCGCGGGTACAGTCAGTTCGCCTACGACGGCGCGGATTACATCGCCCTGAACGAGGACCTGCGCTCCTGGACCGCGGCGGACACGGCGGCTCAGATCACCAAGCGCAAGAGGGAGGCGGCCGATGCGGCGGAGCAAATGAGAAGCTACCTGGAGGGCGCCTGTGTGGAGGGGCTCCAGAAATACCTGGAGATGGGGAAGGACACGCTGCAGCGCGCAGAGCCTCCAAAGACACATGTGACCCGCCACCCCAGCTCTGACCTCGGGGTCACCTTGAGGTGCTGGGCCCTGGGCTTCTACCCTAAGGAGATCTCCCTGACCTGGCAGCGCGAGGGCCAGGACCAGAGCCAGGACATGGAGCTGGTGGAGACCAGGCCCTCAGGGGATGGGACCTTCCAGAAGTGGGCGGCCCTGGTGGTGCCTCCTGGAGAGGAGCAGAGCTACACCTGCCATGTGCAGCACGAGGGCCTGCAGGAGCCCCTCACCCTGAGATGGGACCCTGCTCAGCCCCCCGTCCCCATCGTGGGCATCATTGTTGGCCTGGTTCTCGTTGTCCTGGTCGCTGGAGCCATGGTGGCTGGAGTTGTGATCTGGAGGAAGAAGCGCTCAGGTGAAAAAGGAGGGAGCTACACTCAGGCTGCAGGCAGTGACAGTGCCCAGGGCTCTGATGTGTCCCTCACCCAGGATCCTAGAGTGTGAGACAGCTGCCTTGTGGGGACTGAGTGACACAGATTTGTTCACGTCCCACTTTGTGACTTCGGATCCCCTGACTCCTGTTTCTGCAGCTGCCTCTGAAAGTGTCTTTGTTCCTATGAGCATCATGAGAGGAGGTGGGGACCCTGGCCCAGCCCTGCCCCCCATGTCCCCTCCTCACCCTGACCTGTGTTCTCTTTCCTGATCCACTTTCCAGCTCCAACAGGTTGGGGGGAGGCAGGCGGCAATGGACCATCTCCATCCTTATACTAAATTCATTGCCCTGACTGGTGACTGCGGGGAGCCAAGGAGACACAGGAGGCCAAGGAAGGGAACTAGCCTGATGGCACAGTTCCAAAGGCAGGGTTCCTAACCAAGGGAAAAGAGCCTA
>SLA-3*06:01
CCAGACTCCGAGGCTGAGGATCATGGGGCCCCGAGCCCTCTTCTTGCTGCTGTCGGGGACCCTGGCCCTGACTGGTACCCGGGAGGGTCCCCACTCCCTGAGGTATTTCGACACCGCCGTGTCCCGGCCCGACCGCGGGAAGCCCCGTTTCATCTCCGTCGGCTACGTGGACGACACGCAGTTCGTGCGGTTCGACAGCGACGCCCCGAATCCGCGGATGGAGCCGCGGGCGCCGTGGATAGAGCAGGAGGGGCAGGAGTATTGGGATGAGGAGACGCGGAACGCCATGGGCAGCGCACAGACTTTCCGAGTGAACCTGAACAACCTGCGCGGCTACTACAACCAGAGCGAGGCCGGGTCTCACACCCTCCAGAGCATGTACGGCTGCGACGTGGGGCCAGACTGGCTCTTCCTCCGCGGGTACAGTCAGGACGCCTACGACGGCGCCGATTACATCGCCCTGAACGAGGACCTGCGCTCCTGGACCGCGGCGGACACGGCGGCTCAGATCACCAAGCGCAAGTGGGAGGCGGCCGATGAGGCGGAGCAAATGAGAAGCTACCTGGAGGGCGCGTGTGTGGAGTGGCTCCAGAAATACCTGCAGATGGGGAATAACACGCTGCAGCGCGCAGAGCCTCCAAAGACACATGTGACCCGCCACCCCAGCTCTGACCTGGGGGTCACCCTGAGGTGCTGGGCCCTGGGCTTCTACCCTAAGGAGATCTCCCTGACCTGGCAGCGCGAGGGCCAGGACCAGAGCCAAGACATGGAGCTGGTGGAGACCAGGCCCTCAGGGGATGGGACCTTCCAGAAGTGGGCGGCCCTGGTGGTGCCTCCTGGAGAGGAGCAGAGCTACACCTGCCATGTGCAGCATGAGGGCCTGCAGGAGCCCCTCACCCTGAGATGGGACCCTCCTCAGCCCCCCGTCCCCATCGTGGGCATCATTGTTGGCCTGGTTCTCGTCCTGGTTGCTGGAGCCGTGGTGGCTGGAGTTGTGATCTGGAGGAAGAAGCGCCCAGGTGAAAAAGGAGGGAGCTACACTCAGGCTGCAGGCAGTGACAGTGCCCAGGGCTCTGATGTGTCCCTCACCAAGGATCCTAGAGTGTGAGACAGCTGCCTTGTGGGGACTAAGGGACACAAGATTTGTTCACGTCCCACTTTGTGACTTCAGACCCCCTGACTCCTATTTCTGCAGCTGCCTCTGAAAGGGTCTGTGTTCCTATGAGCATCCTGAGAGGAGGTGGGGACCCTGGCCCAGCCCTGCCCCCCATGTCCCCTCTTCACCCTGACCTGTGTTCTCTTTCCTGATCCACTTTCCAGCTCCAACAGGTTGGGGGGAGGCAGGCGGCAATGGACCATCTCCATCCTTATGCTAAGTTCATTGCCCTGACTGGTGACTGCGGGGAGCCGAGGAAACACAGGAGGCCAAGGAAGGGAACTAGCCTGACGGCACAGTTCCAAAGGCAGGGTTCCTAACCAAGGGAAAAGAGCCTA
>SLA-3*07:01:01
CCAGACTCCGAGGCTGAGGATCATGGGGCCCCGAGCCCTCTTCTTGCTGCTGTCGGGGACCCTGGCCCTGACTGGTACCCGGGAGGGTCCCCACTCCCTGAGGTATTTCGACACCGCCGTGTCCCGGCCCGACCGCGGGAAGCCCCGTTTCATCTCCGTCGGCTACGTGGACGACACGCAGTTCGTGCGGTTCGACAGCGACGCCCCGAATCCGCGGATGGAGCCGCGGGCGCCGTGGATAAAGCAGGAGGGGCAGGAGTGGCAGGAGTATTGGGATGAGGAGACGCGGAACGCCATGGGCAGCGCACAGACTTTCCGAGTGAACCTGAACAACCTGCGCGGCTACTACAACCAGAGCGAGGCCGGGTCTCACACCCTCCAGAGCATGTACGGCTGCGACGTGGGACCAGACTGGCTCTTCCTCCGCGGGTACAGTCAGGACGCCTACGACGGCGCCGATTACATCGCCCTGAACGAGGACCTGCGCTCCTGGACCGCGGCGGACACGGCGGCTCAGATCACCAAGCGCAAGAGGGAGGCGGCCGATGCGGCGGAGCAAATGAGAAGCTACCTGGAGGGCGCGTGTGTGGAGTGGCTCCAGAAATACCTGCAGATGGGGAATAACACGCTGCAGCGCGCAGAGCCTCCAAAGACACATGTGACCCGCCACCCCAGCTCTGACCTGGGGGTCACCCTGAGGTGCTGGGCCCTGGGCTTCTACCCTAAGGAGATCTCCCTGACCTGGCAGCGCGAGGGCCAGGACCAGAGCCAAGACATGGAGCTGGTGGAGACCAGGCCCTCAGGGGATGGGACCTTCCAGAAGTGGGCGGCCCTGGTGGTGCCTCCTGGAGAGGAGCAGAGCTACACCTGCCATGTGCAGCACGAGGGCCTGCAGGAGCCCCTCACCCTGAGATGGGACCCTCCTCAGCCCCCCGTCCCCATCGTGGGCATCATTGTTGGCCTGGTTCTCGTCCTGGTTGCTGGAGCCGTGGTGGCTGGAGTTGTGATCTGGAGGAAGAAGCGCCCAGGTGAAAAAGGAGGGAGCTACACTCAGGCTGCAGGCAGTGACAGTGCCCAGGGCTCTGATGTGTCCCTCACCAAGGATCCTAGAGTGTGAGACAGCTGCCTTGTGGGGACTAAGGGACACAAGATTTGTTCACGTCCCACTTTGTGACTTCAGACCCCCTGACTCCTATTTCTGCAGCTGCCTCTGAAAGGGTCTGTGTTCCTATGAGCATCCTGAGAGGAGGTGGGGACCCTGGCCCAGCCCTGCCCCCCATGTCCCCTCTTCACCCTGACCTGTGTTCTCTTTCCTGATCCACTTTCCAGCTCCAACAGGTTGGGGGGAGGCAGGCGGCAATGGACCATCTCCATCCTTATGCTAAGTTCATTGCCCTGACTGGTGACTGCGGGGAGCCGAGGAAACACAGGAGGCCAAGGAAGGGAACTAGCCTGACGGCACAGTTCCAAAGGCAGGGTTCCTAACCAAGGGAAAAGAGCCTA
>SLA-3*07:01:02
CCAGACTCCGAGGCTGAGGATCATGGGGCCCCGAGCCCTCTTCTTGCTGCTGTCGGGGACCCTGGCCCTGACTGGTACCCGGGAGGGTCCCCACTCCCTGAGGTATTTCGACACCGCCGTGTCCCGGCCCGACCGCGGGAAGCCCCGTTTCATCTCCGTCGGCTACGTGGACGACACGCAGTTCGTGCGGTTCGACAGCGACGCCCCGAATCCGCGGATGGAGCCGCGGGCGCCGTGGATAAAGCAGGAGGGGCAGGAGTGGCAGGAGTATTGGGATGAGGAGACGCGGAACGCCATGGGCAGCGCACAGACTTTCCGAGTGAACCTGAACAACCTGCGCGGCTACTACAACCAGAGCGAGGCCGGGTCTCACACCCTCCAGAGCATGTACGGCTGCGACGTGGGGCCAGACTGGCTCTTCCTCCGCGGGTACAGTCAGGACGCCTACGACGGCGCCGATTACATCGCCCTGAACGAGGACCTGCGCTCCTGGACCGCGGCGGACACGGCGGCTCAGATCACCAAGCGCAAGAGGGAGGCGGCCGATGCGGCGGAGCAAATGAGAAGCTACCTGGAGGGCGCGTGTGTGGAGTGGCTCCAGAAATACCTGCAGATGGGGAATAACACGCTGCAGCGCGCAGAGCCTCCAAAGACACATGTGACCCGCCACCCCAGCTCTGACCTGGGGGTCACCCTGAGGTGCTGGGCCCTGGGCTTCTACCCTAAGGAGATCTCCCTGACCTGGCAGCGCGAGGGCCAGGACCAGAGCCAAGACATGGAGCTGGTGGAGACCAGGCCCTCAGGGGATGGGACCTTCCAGAAGTGGGCGGCCCTGGTGGTGCCTCCTGGAGAGGAGCAGAGCTACACCTGCCATGTGCAGCACGAGGGCCTGCAGGAGCCCCTCACCCTGAGATGGGACCCTCCTCAGCCCCCCGTCCCCATCGTGGGCATCATTGTTGGCCTGGTTCTCGTCCTGGTTGCTGGAGCCGTGGTGGCTGGAGTTGTGATCTGGAGGAAGAAGCGCCCAGGTGAAAAAGGAGGGAGCTACACTCAGGCTGCAGGCAGTGACAGTGCCCAGGGCTCTGATGTGTCCCTCACCAAGGATCCTAGAGTGTGAGACAGCTGCCTTGTGGGGACTAAGGGACACAAGATTTGTTCACGTCCCACTTTGTGACTTCAGACCCCCTGACTCCTATTTCTGCAGCTGCCTCTGAAAGGGTCTGTGTTCCTATGAGCATCCTGAGAGGAGGTGGGGACCCTGGCCCAGCCCTGCCCCCCATGTCCCCTCTTCACCCTGACCTGTGTTCTCTTTCCTGATCCACTTTCCAGCTCCAACAGGTTGGGGGGAGGCAGGCGGCAATGGACCATCTCCATCCTTATGCTAAGTTCATTGCCCTGACTGGTGACTGCGGGGAGCCGAGGAAACACAGGAGGCCAAGGAAGGGAACTAGCCTGACGGCACAGTTCCAAAGGCAGGGTTCCTAACCAAGGGAAAAGAGCCTA
>SLA-DQB1*02:01
TGACTACCATTACTTCTTCGTTTGTCCTCAATTATGTCTGGGATGGTGGCTCTGCGGCTCCCCAGAGGCCTTTGGACAGCGGCCTTGACGGTGATGCTGGTGGTGCTGGGTGCTCCAGTGGCTGAGGGCAGAGACTCTCCACAGGATTTCGTGTACCAGTTTAAGTTCGAGTGCTACTTCTTCAACGGAACGCAGCGGGTGCGGGGCGTGGCCAGGTGGGTCTACAACCAGGAGGAGCACGTGCGCTTCGACAGCGACGTGGGGGAGTTCCGGGCGGTGACCCCGCTGGGGCGGCCGACCGCCGACTACTGGAACGGCCAGAAGGACGTCCTGGAGCAGAAGCGGGCCGAGGTGGACACGGTGTGCAAACACAACTACCAGATAGAGGAAGGCACGACCCTGCAGCGGCGAGTGCAACCTACAGTGACTATCTCCCCATCCAAGGCAGAGGCTCTAAACCACCACAACCTGCTGGTCTGTGCGGTGACAGATTTCTATCCAAGCCAGGTGAAAGTCCAGTGGTTCCGGAATGGCCAGGAGGAGACAGCTGGCGTTGTGTCCACTCCTCTTATTAGGAACGGAGACTGGACCTACCAGGTGCTCGTGATGCTAGAGATGAATCTCCAGCGAGGAGATGTCTACACCTGCCGCGTGGAGCACTCCAGCCTCCAGAACCCCATCTTGGTGGAGTGGCGGGCACAGTCTGAATCTGCCCAGAGCAAGATGCTGAGCGGTGTCGGGGGCTTCGTGCTGGGGCTGATCTTCCTCGGGCTGGGCCTTTTCATCCGTCACAGGAGTCAGAAGGGGCTCGTGCGCTGAATCCTGAAGATACTTTGGGGTTGGTTTTTGCTCTTCTTAAATGCCTGTCTGTTCTTGCCTGGAATTCCCATCCCCCCTGCCAGCTTGTCCTCTCTGAGGTCAGATCCTACAGTGACTCTGATGCAGTCACCAGGGCGCTTCCTGTGATCCCCACCTCAAGGCTCTGGCTGTGAAGCTTCTTCCTGAACTGACCCCAGCGCCTCTGCCTGAGTGCAGCCAGCTGTGTCTACTCAGACCACAAGGGATTTTCCTGTTCCTATTTCCCCTCAACAGACTGTGCAAGA
>SLA-DQB1*02:02
TGACTACCATTACTTCTTCGTTTGTCCTCAATTATGTCTGGGATGGTGGCTCTGCGGCTCCCCAGAGGCCTTTGGACAGCGGCCGTGACGGTGATGCTGGTGGTGCTGGGTGCTCCGGTGGCTGAGGGCAGAGACTCTCCACAGGATTTCGTGTACCAGTTTAAGTTCGAGTGCTACTTCTACAACGGAACGCAGCGGGTGCGGCTCGTGGCCAGGTGGGTCTACAACCGGGAGGAGCACGTGCGCTTCGACAGCGACGTGGGGGAGTTCCGGGCGGTGACCCCGCTGGGGCGGCCGGACGCCGACTACTGGAACGGCCAGAAGGAGGTCCTGGAGCAGAAGCGGGCCGAGCTGGACACGGTGTGCAAACACAACTACCAGATAGAGGAAGGCACGACCCTGCAGCGGCGAGTGCAACCTACAGTGACTATCTCCCCATCCAAGGCAGAGGCTCTAAACCACCACAACCTGCTGGTCTGTGCGGTGACAGATTTCTATCCAAGCCAGGTGAAAGTCCAGTGGTTCCGGAATGGCCAGGAGGAGACAGCTGGCGTTGTGTCCACTCCTCTTATTAGGAACGGAGACTGGACCTACCAGGTGCTCGTGATGCTAGAGATGAATCTCCAGCGAGGAGATGTCTACACCTGCCGCGTGGAGCACTCCAGCCTCCAGAGCCCCATCTTGGTGGAGTGGCGGGCACAGTCTGAATCTGCCCAGAGCAAGATGCTGAGCGGTGTCGGGGGCTTCGTGCTGGGGCTGATCTTCCTCGGGCTGGGCCTTTTCATCCGTCACAGGAGTCAGAAGGGGCTCGTGCGCTGAATCCTGAAGATACTTTGGGGTTGGTTTTTGCTCTTCTTAAATGTCTGTCTGTTCTTGCCTGGAATTCCCATCCCCCCTGCCAGCTTGTCCTCTCTGAGGTCAGATCCTACAGTGACTCTGATGCAGTCACCAGGGCGCTTCCTGTGATCCCCACCTCTAGGCTCTGGCTGTGAAGCTTCTTCCTGAACTGACCCCAGCGCCTCTGCCTGAGTGCAGCCAGCTGTGTCTACTCAGACCACAAGGGATTTTCCTGTTCCTATTTCCCCTCAACAGACTGTGCAAGA
>SLA-DQB1*02:03
TGACTACCATTACTTCTTCGTTTGTCCTCAATTATGTCTGGGATGGTGGCTCTGCGGCTCCCCAGAGGCCTTTGGACAGCGGCCGTGACGGTGATGCTGGTGGTGCTGGGTGCTCCGGTGGCTGAGGGCAGAGACTCTCCACAGGATTTCGTGTACCAGTTTAAGGGCGAGTGCTACTTCTACAACGGAACGCAGCGGGTGCGGGGCGTGGCCAGGTGGGTCTACAACCAGGAGGAGTACGTGCGCTTCGACAGCGACGTGGGGGAGTTCCGGGCGGTGACCCCGCTGGGGCTGCCGACCGCCGACTACTGGAACGGCCAGAAGGACGTCCTGGAGCAGATGCGGGCCGAGGTGGACAGGGTGTGCAAACACAACTACCAGATAGAGGAAGGCACGACCCTGCAGCGGCGAGTGCAACCTACAGTGACTATCTCCCCATCCAAGGCAGAGGCTCTAAACCACCACAACCTGCTGGTCTGTGCGGTGACAGATTTCTATCCAAGCCAGGTGAAAGTCCAGTGGTTCCGGAATGGCCAGGAGGAGACAGCTGGCGTTGTGTCCACTCCTCTTATTAGGAACGGAGACTGGACCTACCAGGTGCTCGTGATGCTAGAGATGAATCTCCAGCGAGGAGATGTCTACACCTGCCGCGTGGAGCACTCCAGCCTCCAGAGCCCCATCTTGGTGGAGTGGCGGGCACAGTCTGAATCTGCCCAGAGCAAGATGCTGAGCGGTGTCGGGGGCTTCGTGCTGGGGCTGATCTTCCTCGGGCTGGGCCTTTTCATCCGTCACAGGAGTCAGAAGGGGCTCGTGCGCTGAATCCTGAAGATACTTTGGGGTTGGTTTTTGCTCTTCTTAAATGTCTGTCTGTTCTTGCCTGGAATTCCCATCCCCCCTGCCAGCTTGTCCTCTCTGAGGTCAGATCCTACAGTGACTCTGATGCAGTCACCAGGGCGCTTCCTGTGATCCCCACCTCAAGGCTCTGGCTGTGAAGCTTCTTCCTGAACTGACCCCAGCGCCTCTGCCTGAGTGCAGCCAGCTGTGTCTACTCAGACCACAAGGGATTTTCCTGTTCCTATTTCCCCTCAACAGACTGTGCAAGA
>SLA-DQB1*02:12
TGACTACCATTACTTCTTCGTTTGTCCTCAATTATGTCTGGGATGGTGGCTCTGCGGCTCCCCAGAGGCCTTTGGACAGCGGCCGTGACGGTGATGCTGGTGGTGCTGGGTGCTCCGGTGGCTGAGGGCAGAGACTCTCCACAGGATTTCGTGGTCCAGTTTAAGGGCGAGTGCTACTTCTACAACGGAACGCAGCGGGTGCGGGGCGTGGCCAGGTGGGTCTACAACCAGGAGGAGTACGTGCGCTTCGACAGCGACGTGGGGGAGTTCCGGGCGGTGACCCCGCTGGGGCGGCCGGACGCCGACTACTGGAACGGCCAGAAGGAGGTCCTGGAGCAGAAGCGGGCCGAGCTGGACACGGTGTGCAAACACAACTACCAGATAGAGGAAGGCACGACCCTGCAGCGGCGAGTGCAACCTACAGTGACTATCTCCCCATCCAAGGCAGAGGCTCTAAACCACCACAACCTGCTGGTCTGTGCGGTGACAGATTTCTATCCAAGCCAGGTGAAAGTCCAGTGGTTCCGGAATGGCCAGGAGGAGACAGCTGGCGTTGTGTCCACTCCTCTTATTAGGAACGGAGACTGGACCTACCAGGTGCTCGTGATGCTAGAGATGAATCTCCAGCGAGGAGATGTCTACACCTGCCGCGTGGAGCACTCCAGCCTCCAGAGCCCCATCTTGGTGGAGTGGCGGGCACAGTCTGAATCTGCCCAGAGCAAGATGCTGAGCGGTGTCGGGGGCTTCGTGCTGGGGCTGATCTTCCTCGGGCTGGGCCTTTTCATCCGTCACAGGAGTCAGAAGGGGCTCGTGCGCTGAATCCTGAAGATACTTTGGGGTTGGTTTTTGCTCTTCTTAAATGTCTGTCTGTTCTTGCCTGGAATTCCCATCCCCCCTGCCAGCTTGTCCTCTCTGAGGTCAGATCCTACAGTGACTCTGATGCAGTCACCAGGGCGCTTCCTGTGATCCCCACCTCAAGGCTCTGGCTGTGAAGCTTCTTCCTGAACTGACCCCAGCGCCTCTGCCTGAGTGCAGCCAGCTGTGTCTACTCAGACCACAAGGGATTTTCCTGTTCCTATTTCCCCTCAACAGACTGTGCAAGA
>SLA-DQB1*04:01:01
TGACTACCATTACTTCTTCGTTTGTCCTCAATTATGTCTGGGATGGTGGCTCTGCGGCTCCCCAGAGGCCTTTGGACAGCGGCCTTGACGGTGATGCTGGTGGTGCTGGGTGCTCCAGTGGCTGAGGGCAGAGACTCTCCACAGGATTTCGTGGTCCAGTTTAAGGGCGAGTGCTACTTCTACAACGGAACGCAGCGGGTGTGGAGCGTGGACAGATACATCTACAACCAGGAGGAGTTTTTGCGCTTCGACAGCGACATGGGGGAGTACCGGGCGGTGACCCCGCTGGGGCGGCCGGACGCCGACTACTTGAACGGCCAGAAGGAGGCCCTGGAGCAGAAGCGGGCCGAGCTGGACACTGTGTGCAAACACAACTACCAGATAGAGGAAGGCACGACCCTGCAGCGGCGAGTGCAACCTACAGTGACTATCTCCCCATCCAAGGCAGAGGCTCTAAACCACCACAACCTGCTGGTCTGTGCGGTGACAGATTTCTATCCAAGCCAGGTGAAAGTCCAGTGGTTCCGGAATGGCCAGGAGGAGACAGCTGGCGTTGTGTCCACTCCTCTTATTAGGAACGGAGACTGGACCTACCAGGTGCTCGTGATGCTAGAGATGAATCTCCAGCGAGGAGATGTCTACACCTGCCGCGTGGAGCACTCCAGCCTCCAGAGCCCCATCTTGGTGGAGTGGCGGGCACAGTCTGAATCTGCCCAGAGCAAGATGCTGAGCGGTGTCGGGGGCTTCGTGCTGGGGCTGATCTTCCTCGGGCTGGGCCTTTTCATCCGTCACAGGAGTCAGAAGGGGCTCGTGCGCTGAATCCTGAAGATACTTTGGGGTTGGTTTTTGCTCTTCTTAAATGCCTGTCTGTTCTTGCCTGGAATTCCTATCCCCCCTGCCAGCTTGTCCTCTCTGAGGTCAGATCCTACAGTGACTCTGATGCAGTCACCAGGGCGCTTCCTGTGATCCCCACCTCAAGGCTCTGGCTGTGAAGCTTCTTCCTGAACTGACCCCAGCGCCTCTGCCTGAGTGCAGCCAGCTGTGTCTACTCAGACCACAAGGGATTTTCCTGTTCCTATTTCCCCTCAACAGACTGTGCAAGA
>SLA-DQB1*06:01
TGACTACCATTACTTCTTCGTTTGTCCTCAATTATGTCTGGGATGGTGGCTCTGCGGCTCCCCAGAGGCCTTTGGACAGCGGCCTTGACGGTGATGCTGGTGGTGCTGGGTGCTCCAGTGGCTGAGGGCAGAGACTCTCCACAGGATTTCGTGTACCAGTTTAAGGGCGAGTGCTACTTCTTCAACGGAACGCAGCGGGTGCGGCACGTGACCAGATACATCTACAACCAGGAGGAGCACGTGCGCTTCGACAGCGACGTGGGGGAGTTCCGGGCGGTGACCCCGCTGGGGCGGCCGGACGCCGACTACTGGAACGGCCAGAAGGACTTCCTGGAGCAGACGCGGGCCGAGCTGGACACTGTGTGCAAACACAACTACCAGATAGAGGAAGGCACGACCCTGCAGCGGCGAGTGCAACCTACAGTGACTATCTCCCCATCCAAGGCAGAGGCTCTAAACCACCACAACCTGCTGGTCTGTGCGGTGACAGATTTCTATCCAAGCCAGGTGAAAGTCCAGTGGTTCCGGAATGGCCAGGAGGAGACAGCTGGCGTTGTGTCCACTCCTCTTATTAGGAACGGAGACTGGACCTACCAGGTGCTCGTGATGCTAGAGATGAATCTCCAGCGAGGAGATGTCTACACCTGCCGCGTGGAGCACTCCAGCCTCCAGAGCCCCATCTTGGTGGAGTGGCGGGCACAGTCTGAATCTGCCCAGAGCAAGATGCTGAGCGGTGTCGGGGGCTTCGTGCTGGGGCTGATCTTCCTCGGGCTGGGCCTTTTCATCCGTCACAGGAGTCAGAAGGGGCTCGTGCGCTGAATCCTGAAGATACTTTGGGGTTGGTTTTTGCTCTTCTTAAATGCCTGTCTGTTCTTGCCTGGAATTCCCATACCCCTGCCAGCTTGTTCCTCTCTGAGGTCAGATCCTACAGTGACTCTGATGCAGTCACGAGGGCGCTTCCTGTGATCCCCACCTCAAGGCTCTGGCTGTGAAGCTTCTTCCTGAACTGACCCCAGCGCCTCTGCCTGAGTGCAGCCAGCTGTGTCTATTCAGACCACAAGGGATTTTCCTGTTCCTATTTTCCCTCAACAGACTGTGCAAGA
>SLA-DQB1*07:01:01
TGACTACCATTACTTCTTCGTTTGCCCTCAATTATGTCTGGGATGGTGGCTCTGCGGCTCCCCAGAGGCCTTTGGACAGCGGCCTTGACGGTGATGCTGGTGGTGCTGGGTGCTCCAGTGGCTGAGGGCAGAGACTCTCCACAGGATTTCGTGTACCAGTTTAAGTTCGAGTGCTACTTCTTCAACGGAACGCAGCGGGTGCGGCTCTTGACCAGATACATCTACAACCAGGAGGAGCACGTGCGCTTCGACAGCAACGTGGGGGAGTACCGGGCGGTGACCCCGCTGGGGCGGCCGGACGCCGACTACTGGAACGGCCAGAAGGACGTCCTGGAGCAGACGCGGGCCGAGCTGGACACTGTGTGCAAACACAACTACCAGATAGAGGAAGGCACGACCCTGCAGCGGCGAGTGCAACCTACAGTGACTATCTCCCCATCCAAGGCAGAGGCTCTAAACCACCACAACCTGCTGGTCTGTGCGGTGACAGATTTCTATCCAAGCCAGGTGAAAGTCCAGTGGTTCCGGAATGGCCAGGAGGAGACAGCTGGCGTTGTGTCCACTCCTCTTATTAGGAATGGAGACTGGACCTACCAGGTGCTCGTGATGCTAGAGATGAATCTCCAGCGAGGAGATGTCTACACCTGCCGCGTGGAGCACTCCAGCCTCCAGAGCCCCATCTTGGTGGAGTGGCGGGCACAGTCTGAATCTGCCCAGAGCAAGATGCTGAGCGGTGTCGGGGGCTTCGTGCTGGGGCTGATCTTCCTCGGGCTGGGCCTTTTCATCCGTCACAGGAGTCAGAAGGGGCTCGTGCGCTGAATCCTGAAGATACTTTGGGGTTGGTTTTTGCTCTTCTTAAATGCCTGTCTGTTCTTGCCTGGAATTCCCATACCCCTGCCAGCTTGTTCCTCTCTGAGGTCAGATCCTACAGTGACTCTGATGCAGTCACGAGGGCGCTTCCTGTGATCCCCACCTCAAGGCTCTGGCTGTGAAGCTTCTTCCTGAACTGACCCCAGCGCCTCTGCCTGAGTGCAGCCAGCTGTGTCTACTCAGACCACAAGGGATTTTCCTGTTCCTATTTTCCCTCAACAGACTGTGCAAGA
>SLA-DQB1*09:01
TGACTACCATTACTTCTTCGTTTGTCCTCAATTATGTCTGGGATGGTGGCTCTGCGGCTCCCCAGAGGCCTTTGGACAGCGGCCTTGACGGTGATGCTGGTGGTGCTGGGTGCTCCAGTGGCTGAGGGCAGAGACTCTCCACAGGATTTCGTGGTCCAGTTTAAGGGCGAGTGCTACTTCTTCAACGGAACGCAGCGGGTGCGGCTCGTGACCAGATTCATCTACAACCAGGAGGAGTACGCGCGCTTCGACAGCGACGTGGGGGAGTACCGGGCGGTGACCCCGCTGGGGCGGCCGGACGCCGACTACTGGAACAGCCAGAAGGACATCCTGGAGCAGACGCGGGCCGAGCTGGACACGGTGTGCAAACACAACTACCAGATAGAGGAAGGAACGACCCTGCAGCGGCGAGTGCAACCTACAGTGACTATCTCCCCATCCAAGGCAGAGGCTCTAAACCACCACAACCTGCTGGTCTGTGCGGTGACAGATTTCTATCCAAGCCAGGTGAAAGTCCAGTGGTTCCGGAATGGCCAGGAGGAGACAGCTGGCGTTGTGTCCACTCCTCTTATTAGGAACGGAGACTGGACCTACCAGGTGCTCGTGATGCTAGAGATGAATCTCCAGCGAGGAGATGTCTACACCTGCCGCGTGGAGCACTCCAGCCTCCAGAGCCCCATCTTGGTGGAGTGGCGGGCACAGTCTGAATCTGCCCAGAGCAAGATGCTGAGCGGTGTCGGGGGCTTCGTGCTGGGGCTGATCTTCCTCGGGCTGGGCCTTTTCATCCATCACAGGAGTCAGAAGGGGCTCGTGCGCTGAATCCTGAAGATACTTTGGGGGTTGGTTTTTGCTCTTCTTTAAATGCCTGTCTGTTCTTGCCTGGAATTCCCATACCCCTGCCAGCTTGTTCCTCTCTGAAGTCAGATCCTACAGTGACACTGATGCAGTCACCAGGGCACTTCCTGTGATCCCCACTTCAAGGCTCTGGCTGTGAAGCTTCTTCCTGCACTGACCCCAGCACCTCTGCCTGAGTGCAGCCAGCTGTGTCTACTCAGACCACAAGGGATTTTCCTGTTCCTATTTCCCCTCAACAGACTGTGCAAGA
>SLA-DRB1*02:01:01
TGTCCTCTCCTGTTCTCCAGCATGTTGCATCTGTGTTTCTCCAGAGGCTTCTGGATGGCGGCTCTGACTGTGATGCTGGTGGTGCTGAGCCCTCCCTTGGCTTTGGCCAGGGACACCCCACCGCATTTCTTGCACCTGTTGAAATTCGAGTGTCATTTCTTCAATGGGACCGAGCGGGTGAGGTTATTGGAGAGGCAATACTATAACGGAGAGGAGTTCCTGCGCTTCGACAGCGACGTGGGCGAGTACCGGGCGGTGACCGAGCTGGGGCGGCCAGACGCCAAGGACTGGAACAGCCAGAAGGACCTCCTGGAGCAGAGGCGGGCGGAGGTGGACACGTACTGCAGACACAACTACCGGATCTTGGATACATTCCTGGTGCCGCGGCGAGCTGAGCCCACAGTGACGGTGTATCCTGCAAAGACCCAGCCCCTGCAGCACCACAACCTCCTGGTCTGCTCTGTGACCGGGTTCTACCCAGGCCACGTGGAGGTCAGGTGGTTCCGGAATGGCCAGGAAGAGGCGGCGGGGGTGGTCTCCACAGGCCTGATCCCTAATGGAGACTGGACCTTCCAGACCATGGTGATGCTTGAAACGGTTCCTCAGAGTGGAGAGGTCTACAGCTGCCGAGTGGAGCACCCCAGCCTGACGAGCCCCGTCACAGTGGAATGGAGGGCACGGTCTGAATCTGCTCAGGGCAAGATGATGAGTGGGATCGGGGGCTTCGTCCTGGGTCTGCTCTTTGTTGCTGTGGGGCTGTTCATCTACTTCAAGAATCAGAAAGGACGCCCTGCCCTTCAGCCAACAGGCCTCCTGAGCTGAAGTGCAGGTGGTGACACTCCAAGCAAGCATCCTCTGTGCCAGCGTCTTCACAGCATGAGAAGGCTCCTGCTATGCTCTGCGTCCT
>SLA-DRB1*04:02
TGTCCTCTCCTGTTCTCCAGCATGTTGCATCTGTGTTTCTCCAGAGGCTTCTGGATGGCAGCTCTGACCATGATGCTGGTGGTGCTGAGCCCTCCCTTGGCTTTGGCCAGGGACACCCCACCGCATTTCTTGTTTCTGGGGAAGGCTGAGTGTCATTTCTTCAACGGGACGGAGCGGGTGCGGTTGCTGGACAGATACTTCTATAACGGAGATGAGTACGTGCGCTTCGACAGCGACGTGGGCGAGTTCCGGGAAGTGACCGAATTTGGGCGGCCTTCAGCCAAGTACTGGAACAGCCAGAAGGACTTCATGGAGCAGAAGCGGGCGGAGGTGGACACGGTGTGCAGACACAACTACGAGATCTCAGAGACCTTCCTCGTGCCGCGGCGAGCTGAGCCCAGAGTGACGGTGTACCCTGCAAAGACCCAGCCCCTGCAGCACCACAACCTCCTGGTCTGCTCTGTGACCGGGTTCTACCCAGGCCATGTGGAGGTCAGGTGGTTCCGGAATGGCCAGGAAGAAGTGGCGGGGGTGGTCTCCACAGGCCTGATCCCTAATGGAGACTGGACCTTCCAGACCATGGTGATGCTTGAAACGGTTCCTCAGAGTGGAGAGGTCTACACCTGCCGAGTGGAGCACCCCAGCCTGACGAGCCCCGTCACAGTGGAATGGAGGGCACGGTCTGAATCTGCTCAGGGCAAGATGATGAGTGGGATCGGGGGCTTCGTCCTGGGTCTGCTCTTTGTTGCTGTGGGGCTGTTCATCTACTTCAAGAATCAGAAAGGACGCCCTGCCCTTCAGCCAACAGGCCTCCTGAGCTGAAGTGCAGATGGTGACACTCCAAGCAAGCATCCTCTGTGCCAGCGTCTTCACAGCATGAGAAGGCTCCTGCTATGCTCTGCGTCCT
>SLA-DRB1*05:01
TGTCCTCTCCTGTTCTCCAGCATGTTGCATCTGTGTTTCTCCAGAGGCTTTTGGATGGTGGCTCTGACCGTGATGCTGGTGGTGCTGAGCCCTCCCTTGGCTTTGGCCAGGGACACCCCACCGCATTTCTTGCACCTGGTGAAACACGAGTGTCGTTTCTTCAACGGGACGGAGCGGGTGCTGTTGCTGGACAGATACTTCTATAACGGAGAGGAGTTCGTGCGCTTCGACAGCGACGTGGGCGAGTTCCGGGCGGTGACCGAGCTGGGGCGGCCAGACGCCAAGTACTGGAACAGCCAGAAGGACATCCTGGAGGACTCACGGGCCTCAGTGGACACGTACTGCATACACAACTACAGGATTTTGGATACATTCCTCGTGCCGCGGCGAGCTGAGCCCACGGTGACGGTGTACCCTGCAAAGACCCAGCCCCTGCAGCACCACAACCTCCTGGTCTGCTCTGTGACCGGGTTCTACCCAGGCCACGTGGAGGTCAGGTGGTTCCGGAATGGCCAGGAAGAGGCAGCGGGGGTGGTCTCCACAGGCCTGATCCCTAATGGAGACTGGACCTTCCAGACCATGGTGATGCTTGAAACGGTTCCTCAGAGTGGAGAGGTCTACAGCTGCCGAGTGGAGCACCCCAGCCTGACGAGCCCCGTCACAGTGGAATGGAGGGCACGGTCTGAATCTGCTCAGGGCAAGATGATGAGTGGGATCGGGGGCTTCGTCCTGGGTCTGCTCTTTGTTGCTGTGGGGCTGTTCATCTACTTCAAGAATCAGAAAGGACGCCCTGCCCTTCAGCCAACAGGCCTCCTGAGCTGAAGTGCAGATGGTGACACTCCAAGCAAGCATCCTCTGTGCCAGTGTCTTCACAGCATGAGAAGGCTCCTGCTATGCTCTGCGTCCT
>SLA-DRB1*06:01
TGTCCTCTCCTGTTCTCCAGCATGGCGTGTCTGTGTTTCTCCAGAGGCTCCTGGATGGCAGCTCTGACAGTGATAGTGGTGGTGCTGAGCCCTCCTCTGGCTTTGGCCAGGGACATCCCACCGCATTTCTTCTTTATGGGGAAATCCGAGTGTCATTTCTTCAACGGGACAGAGCGGGTGAGGTATCTGCTGAAGTACTTGTATAACGGAGAGGAGTTCGTGCGCTTCGACAGCGACTTGGGCGAGTACCGGGAGGTGACCGAGCTGGGGCGGCCAGACGCCAAGTACTGGAACAGCCAGAAGGACCTCCTGGAGCAGAGGCGGGAGAAGGTGGACACGTACTGCAGACACAACTACGGGGTCTCAGACAGCTTCCTGGTGCCACGGCGAGCTGAGCCCACGGTGACAGTGTACCCTGCAAAGACCCAGCCCCTGCAGCACCACAACCTCCTGGTCTGCTCTGTGACCGGGTTCTACCCAGGCCACGTGGAGGTCAGGTGGTTCCGGAATGGCCAGGAAGAGGCGGCGGGGGTGGTCTCCACAGGCCTGATCCCTAATGGAGACTGGACCTTCCAGACCATGGTGATGCTTGAAACGGTTCCTCAGAGTGGAGAGGTCTACAGCTGCCGAGTGGAGCACCCCAGCCTGACGAGCCCCGTCACAGTGGAATGGAGGGCACGGTCTGAATCTGCTCAGGGCAAGATGATGAGTGGGGTCGGGGGCTTCGTCCTGGGTCTGCTCTTTGTTGCTGTGGGGCTGTTCATCTACTTCAAGAATCAGAAAGGACGCCCTGCCCTTCAGCCAACAGGCCTCCTGAGCTGAAGTGCAGATGGTGACACTCCAAGCAAGCATCCTCTGTGCCAGTGTCTTCACAGCATGAGAAGGCTCCTGCTATGCTCTGCGTCCT
>SLA-DRB1*06:02
TGTCCTCTCCTGTTCTCCAGCATGGCGTGTCTGTGTTTCTCCAGAGGCTCCTGGATGGCAGCTCTGACAGTGATAGTGGTGGTGCTGAGCCCTCCTCTGGCTTTGGCCAGGGACATCGCACAGCATTTCTTCTTTATGGGGAAATCCGAGTGTCATTTCTTCAACGGGACAGAGCGGGTGAGGTATCTGCAGAAGTACTTGTATAACGGAGAGGAGTTCGTGCGCTTCGACAGCGACTTGGGCGAGTTCCGGGCGGTGACCGAGCTGGGGCGGCCAGACGCCAAGTACTGGAACAGCCAGAAGGACCTCATGGAGCAGAAGCGGGCGGTGGTGGACACGTACTGCAGACACAACTACAGGATCTTGGATACATTCCTCGTGCCGCGGCGAGCTGAGCCCACAGTGACAGTGTATCCTGCAAAGACCCAGCCCCTGCAGCACCACAACCTCCTGGTCTGCTCTGTGACCGGGTTCTACCCAGGCCACGTGGAGGTCAGGTGGTTCCGGAATGGCCAGGAAGAGGCGGCGGGGGTGGTCTCCACAGGCCTGATCCCTAATGGAGACTGGACCTTCCAGACCATGGTGATGCTTGAAACGGTTCCTCAGAGTGGAGAGGTCTACAGCTGCCGAGTGGAGCACCCCAGCCTGACGAGCCCCGTCACAGTGGAATGGAGGGCACGGTCTGAATCTGCTCAGGGCAAGATGATGAGTGGGGTCGGGGGCTTCGTCCTGGGTCTGCTCTTTGTTGCTGTGGGGCTGTTCATCTACTTCAAGAATCAGAAAGGACGCCCTGCCCTTCAGCCAACAGGCCTCCTGAGCTGAAGTGCAGATGGTGACACTCCAAGCAAGCATCCTCTGTGCCAGTGTCTTCACAGCATGAGAAGGCTCCTGCTATGCTCTGCGTCCT
>SLA-DRB1*06:07
TGTCCTCTCCTGTTCTCCAGCATGGCGTGTCTGTGTTTCTCCAGAGGCTCCTGGATGGCAGCTCTGACAGTGATAGTGGTGGTGCTGAGCCCTCCTCTGGCTTTGGCCAGGGACATCGCACAGCATTTCTTCTTTATGGGGAAATTCGAGTGTCATTTCTTCAACGGGACAGAGCGGGTGAGATATCTGCAGAAGTACTTGTATAACGGAGAGGAGTTCGTGCGCTTCGACAGCGACTTGGGCGAGTTCCGGGCGGTGACCGAGCTGGGGCGGCCAGACGCCAAGTACTGGAACAGCCAGAAGGACCTCATGGAGCAGAAGCGGGCGGTGGTGGACACGTACTGCAGACACAACTACAGGATCTTGGATACATTCCTCGTGCCGCGGCGAGCTGAGCCCACAGTGACGGTGTACCCTGCAAAGACCCAGCCCCTGCAGCACCACAACCTCCTGGTCTGCTCTGTGACCGGGTTCTACCCAGGCCACGTGGAGGTCAGGTGGTTCCGGAATGGCCAGGAAGAGGCGGCCGGGGTGGTCTCCACAGGCCTGATCCCTAATGGAGACTGGACCTTCCAGACCATGGTGATGCTTGAAACGGTTCCTCAGAGTGGAGAGGTCTACAGCTGCCGAGTGGAGCACCCCAGCCTGACGAGCCCCGTCACAGTGGAATGGAGGGCACGGTCTGAATCTGCTCAGGGCAAGATGATGAGTGGGGTCGGGGGCTTCGTCCTGGGTCTGCTCTTTGTTGCTGTGGGGCTGTTCATCTACTTCAAGAATCAGAAAGGACGCCCTGCCCTTCAGCCAACAGGCCTCCTGAGCTGAAGTGCAGATGGTGACACTCCAAGCAAGCATCCTCTGTGCAGCGTCTTCACAGCATGAGAAGGCTCCTGCTATGCTCTGCGTCCT
>SLA-DRB1*07:01
TGTCCTCTCCTGTTCTCCAGCATGTTGCATCTGTGTTTCTCCAGAGGCTTCTGGATGGCGGCTCTGACCGTGATGCTGGTGGTGCTGAGCCCTCCCTTGGCTTTGGCCAGGGACACCCCACCGCATTTCTTGCTTCTGGTGAAATCCGAGTGTCATTTCTTCAACGGGACCGAGCGGGTGAGGTTCATGGAGAGGCACTACTATAACGGAGAGGAGCACGTGCGCTTCGACAGCGACGTGGGCGAATACCGGGCGGTGACCGAGCTGGGGCGGCCTTCAGCCAAGTACTGGAACAGCCAGAAGGACATCCTGGAGGAGAAGCGGGCGGAGGTGGACACGTACTGCAGACACAACTACAGGACCTCGGATACATTCCTGGTGCCGCGGCGAGCTGAGCCCAGAGTGACGGTGTACCCTGCAAAGACCCAGCCCCTGCAGCACCACAACCTCCTGGTCTGCTCTGTGACCGGGTTCTACCCAGGCCGCGTGGAGGTCAGGTGGTTCCGGAATGGCCAGGAAGAGGCGGCGGGGGTGGTCTCCACAGGCCTGATCCCTAATGGAGACTGGACCTTCCAGACCATGGTGATGCTTGAAACGGTTCCTCAGAGTGGAGAGGTCTACACCTGCCGAGTGGAGCACCCCAGCCTGACGAGCCCCGTCACAGTGGAATGGAGGGCACGGTCTGAATCTGCTCAGGGCAAGATGATGAGTGGGGTCGGGGGCTTCGTCCTGGGTCTGCTCTTTGTTGCTGTGGGGCTGTTCATCTACTTCAAGAATCAGAAAGGACGCCCTGCCCTTCAGCCAACAGGCCTCCTGAGCTGAAGTGCAGATGGTGACACTCCAAGCAAGCATCCTCTGTGCCAGCGTCTTCACAGCATGAGAAGGCTCCTGCTATGCTCTGCGTCCT
>SLA-DRB1*08:01
TGTCCTCTCCTGTTCTCCAGCATGTTGCATCTGTGTTTCTCCAGAGGCTTCTGGATGGCAGCTCTGACTGTGATGCTGGTGGTGCTGAGCCCTCCCTTGGCTTTGGCCAGGGACACCCCACCGCATTTCTTGTACCTGTTGAAATTCGAGTGTCATTTCTTCAATGGGACCGAGCGGGTGAGGTTATTGGAGAGGCAGTACTATAACGGAGAGGAGTACGTGCGCTTCGACAGCGACGTGGGCGAGTACCGGGCGGTGACCGAGCTGGGGCGGCCGGTCGCCAAGGACTGGAACAGCCAGAAGGACCTCCTGGAGCAGAGGCGGGCGGAGGTGGACACGTACTGCAGACACAACTACAGGACCTCGGATACATTCCTCGTGCCGCGGCGAGCTGAGCCCAGAGTGACGGTGTACCCTGCAAAGACCCAGCCCCTGCAGCACCACAACCTCCTGGTCTGCTCTGTGACCGGGTTCTACCCAGGCCACGTGGAGGTCAGGTGGTTCCGGAATGGCCAGGAAGAGGCGGCGGGGGTGGTCTCCACAGGCCTGATCCCTAATGGAGACTGGACCTTCCAGACCATGGTGATGCTTGAAACGGTTCCTCAGAGTGGAGAGGTCTACAGCTGCCGAGTGGAGCACCCCAGCCTGACGAGCCCCGTCACAGTGGAATGGAGGGCACGGTCTGAATCTGCTCAGGGCAAGATGATGAGTGGGGTCGGGGGCTTCGTCCTGGGTCTGCTCTTTGTTGCTGTGGGGCTGTTCATCTACTTCAAGAATCAGAAAGGACGCCCTGCCCTTCAGCCAACAGGCCTCCTGAGCTGAAGTGCAGATGGTGACACTCCAAGCAAGCATCCTCTGTGCCAGTGTCTTCACAGCATGAGAAGGCTCCTGCTATGCTCTGCGTCCT
>SLA-DRB1*09:01:01
TGTCCTCTCCTGTTCTCCAGCATGTTGCATCTGTGTTTCTCCAGAGGCTTCTGGATGGCAGCTCTGACTGTGATGCTGGTGGTGCTGAGCCCTCCCTTGGCTTTGGCCAGGGACACCCCACCGCATTTCTTGTTTCTGGGGAAATTCGAGTGTCATTTCTTCAATGGGACCGAGCAGGTGAGGTTATTGGAGAGGCAATACTATAACGGAGAGGAGTTCGTGCGCTTCGACAGCGACGTGGGCGAGTACCGGGCGGTGACCGAGCTGGGGCGGCCAGACGCCAAGAACTATAACAGCCAGAAGGACCTCCTGGAGCAGAGGCGGGCGGAGGTGGACACGTACTGCAGACACAACTACAGGACCTCCGATACATTCCTGGTGCCGCGGCGAGCTGAGCCCAGAGTGACGGTGTATCCTGCAAAGACCCAGCCCCTGCAGCACCACAACCTCCTGGTCTGCTCTGTGACCGGGTTCTACCCAGGCCACGTGGAGGTCAGGTGGTTCCGGAATGGCCAGGAAGAGGCGGCGGGGGTGGTCTCCACAGGCCTGATCCCTAATGGAGACTGGACCTTCCAGACCATGGTGATGCTTGAAACGGTTCCTCAGAGTGGAGAGGTCTACAGCTGCCGAGTGGAGCACCCCAGCCTGACGAGCCCCGTCACAGTGGAATGGAGGGCACGGTCTGAATCTGCTCAGGGCAAGATGATGAGTGGGATCGGGGGCTTCGTCCTGGGTCTGCTCTTTGTTGCTGTGGGGCTGTTCATCTACTTCAAGAATCAGAAAGGACGCCCTGCCCTTCAGCCAACAGGCCTCCTGAGCTGAAGTGCAGGTGGTGACACTCCAAGCAAGCATCCTCTGTGCCAGCGTCTTCACAGCATGAGAAGGCTCCTGCTATGCTCTGCGTCCT
>SLA-DRB1*10:01
TGTCCTCTCCTGTTCTCCAGCATGTTGCATCTGTGTTTCTCCAGAGGCTTTTGGATGGCGGCTCTGACCGTGATGCTGGTGGTGCTGAGCCCTCCCTTGGCTTTGGCCAGGGACACCCCACCGCATTTCTTCTTTATGGAGAAATTCGAGTGTCATTTCTTCAACGGGACCGAGCGGGTGAGGTTATTGGACAGGCATTACTATAACGGAGAGGAGATCTTGCGCTTCGATAGCGACGTGGGCGAGTACCGGGCGGTGACTGAGCTGGGGCGGCCAGAAGCCAAGGACTGGAACAGCCGGAAGGACATCCTGGAGCAGAGGCGGGCGGAGGTGGACACGTACTGCAGACACAACTACAGGATCTCGGATACATTCCTGGTGCCGCGGCGAGCTGAGCCCACGGTGACAGTGTATCCTGCAAAGACCCAGCCCCTGCAGCACCACAACCTCCTGGTCTGCTCTGTGACCGGGTTCTACCCAGGCCACGTGGAGGTCAGGTGGTTCCGGAATGGCCAGGAAGAGGCGGCGGGGGTGGTCTCCACAGGCCTGATCCCTAATGGAGACTGGACCTTCCAGACCATGGTGATGCTTGAAACGGTTCCTCAGAGTGGAGAGGTCTACAGCTGCCGAGTGGAGCACCCCAGCCTGACGAGCCCCGTCACAGTGGAATGGAGGGCACGGTCTGAATCTGCTCAGGGCAAGATGATGAGTGGGGTCGGGGGCTTCGTCCTGGGTCTGCTCTTTGTTGCTGTGGGGCTGTTCATCTACTTCAAGAATCAGAAAGGACGCCCTGCCCTTCAGCCAACAGGCCTCCTGAGCTGAAGTGCAGGTGGTGACACTCCAAGCAAGCATCCTCTGTGCCAGCGTCTTCACAGCATGAGAAGGCTCCTGCTATGCTCTGCGTCCT
